# Supplementary material for: Comparative genome analysis of multidrug-resistant Pseudomonas aeruginosa JNQH-PA57, a clinically isolated mucoid strain with comprehensive carbapenem resistance mechanisms
Source: BMC Microbiol. 2021 May 1;21:133. doi: 10.1186/s12866-021-02203-4 (PMC8088628; doi:10.1186/s12866-021-02203-4)
Supplement: Supplementary file 2 — Additional file 2: Table S2. Strains of clinically isolated P. aeruginosa used in this study downloaded from Pseudomonas genome database based on the availability of complete genomes [file 12866_2021_2203_MOESM2_ESM.xlsx]

## Sheet: Sheet2
Table S2 P.aeruginosa JNQH-PA57 and other 158 clinically isolated strains used in this study downloaded from Pseudomonas genome database based on availability of complete genomesa.
Strain	GeneBank Accession	Phylogeny group	Gore genome SNPs	Genome length	Assembly	Assembly Level	BioSample Accession	Host Organism	Host Disease	Isolation Source	Location	MLST	Institution
PAO1 (Reference)	NC_002516.2	1	0	6264404	GCF_000006765.1	Complete Genome	SAMN02603714	human		wound	Australia: Melbourne	549 (paeruginosa)	PathoGenesis Corporation
JNQH-PA57	NZ_CP060086.1	2	46182	6747067	GCF_014217315.1	Complete Genome	SAMN15755534	human	heart failure and pneumonia	sputum	China	1197(paeruginosa)	Department of Clinical Laboratory Medicine, The First Affiliated Hospital of Shandong First Medical University & Shandong Provincial Qianfoshan Hospital
12-4-4(59)	NZ_CP013696.1	1	22830	6431911	GCF_001482325.1	Complete Genome	SAMN04351367	human		Blood culture of burn human patient		152 (paeruginosa)	The Forsyth Institute
12939	NZ_CP024477.1	3	51628	6621378	GCF_002753655.1	Complete Genome	SAMN07831757	human				1420 (paeruginosa)	Beijing Institute of Microbiology and Epidemiology
1334/14	NZ_CP035739.1	1	23840	6902135	GCF_004193735.1	Complete Genome	SAMN10880118		conjunctiva infection	eye	Poland	234 (paeruginosa)	National Medicines Institute
1811-13R031	NZ_CP046061.1	1	25790	7344079	GCF_009676765.1	Complete Genome	SAMN13267614		lung infection	sputum	China	395 (paeruginosa)	Center for Disease Prevention and Control of PLA
1811-18R001	NZ_CP046060.1	1	25798	7343000	GCF_009676785.1	Complete Genome	SAMN13267615		lung infection	sputum	China	395 (paeruginosa)	Center for Disease Prevention and Control of PLA
19BR	NZ_AFXJ01000001.1	1	24008	6742964	GCF_000223945.1	Complete Genome	SAMN02471401	human			Brazil	277 (paeruginosa)	IBIS, Universite Laval
213BR	NZ_AFXK01000001.1	1	23984	6719211	GCF_000223965.1	Complete Genome	SAMN02471402	human			Brazil	277 (paeruginosa)	IBIS, Universite Laval
243931	NZ_CP041772.1	2	44313	6514208	GCF_007559125.1	Complete Genome	SAMN12306121		urinary tract infection	sputum specimen	China: Zhejiang	235 (paeruginosa)	Beijing Institute of Microbiology and Epidemiology
24Pae112	NZ_CP029605.1	2	44450	7097241	GCF_003433235.1	Complete Genome	SAMN07958398		Sepsis	blood	Colombia	235 (paeruginosa)	El Bosque University
268	NZ_CP032761.1	2	44292	7030474	GCF_003641125.1	Complete Genome	SAMN10163255				USA: California	235 (paeruginosa)	Naval Medical Research Center - Frederick
519119	NZ_CP041773.1	1	23813	6714255	GCF_007559105.1	Complete Genome	SAMN12306195		obstructive jaundice	bile specimen	China: Beijing	360 (paeruginosa)	Beijing Institute of Microbiology and Epidemiology
60503	NZ_CP041774.1	2	45246	6809062	GCF_007559065.1	Complete Genome	SAMN12306201		pneumonia	sputum specimen	China: Beijing	773 (paeruginosa)	Beijing Institute of Microbiology and Epidemiology
8380	NZ_AP014839.1	1	23676	6613260	GCF_001548135.1	Complete Genome	SAMD00027370	human			Japan	2619 (paeruginosa)	Tokushima University
97	NZ_CP031449.2	1	23874	6925889	GCF_002411865.3	Complete Genome	SAMN07692776	human	UTI	urine		234 (paeruginosa)	Norwegian National Advisory Unit on Detection of Antimicrobial Resistance
A681	NZ_CP041771.1	1	23179	6616247	GCF_007559085.1	Complete Genome	SAMN12305659		cerebral trauma after surgery	sputum	China: Guangdong	274 (paeruginosa)	Beijing Institute of Microbiology and Epidemiology
AES1M	NZ_CP037925.1	1	23147	6373139	GCF_004355125.1	Complete Genome	SAMN11087507	human	cystic fibrosis	sputum	Australia:Melbourne	649 (paeruginosa)	The University of Queensland
AES1R	NZ_CP037926.1	1	23143	6373893	GCF_004355145.1	Complete Genome	SAMN11087508	human	cystic fibrosis	sputum	Australia:Melbourne	649 (paeruginosa)	The University of Queensland
AG1	NZ_CP045739.1	1	24938	7190208	GCF_009662315.1	Complete Genome	SAMN13182580		Pneumonia	Sputum-lungs	Costa Rica	111 (paeruginosa)	Universidad de Costa Rica
ATCC 15692	NZ_CP017149.1	1	16	6276434	GCF_001729505.1	Complete Genome	SAMN05715193			Infected wound	not applicable	549 (paeruginosa)	Dalian Hissen Bio-pharm., Ltd.
ATCC 27853-HKU	NZ_CP015117.1	1	23288	6827737	GCF_001687285.1	Complete Genome	SAMN03774891		NA	sputum	Hong Kong	155 (paeruginosa)	HKU
ATCC 27853-UvA	NZ_CP011857.1	1	23273	6833187	GCF_001618925.1	Complete Genome	SAMN04589231	human	nosocomial infections	missing	Netherlands	155 (paeruginosa)	Universiteit van Amsterdam
B136-33	NC_020912.1	2	44967	6421010	GCF_000359505.1	Complete Genome	SAMN02603669	human		infant with community-acquired diarrhea		1024 (paeruginosa)	National Tsing Hua University
B14130	NZ_CP034435.1	2	45369	6759594	GCF_003952305.1	Complete Genome	SAMN10579055		bacteremia	blood	India	357 (paeruginosa)	Christian Medical College
B17932	NZ_CP034436.1	2	45514	6744658	GCF_003952325.1	Complete Genome	SAMN10579150		bacteremia	blood	India	357 (paeruginosa)	Christian Medical College
B41226	NZ_CP034368.1	2	45550	6814295	GCF_003950235.1	Complete Genome	SAMN10525951		bacteremia	blood	India	357 (paeruginosa)	Christian Medical College
BA15561	NZ_CP033432.1	2	45450	6793961	GCF_003713085.1	Complete Genome	SAMN10187561		bacteremia	blood	India	357 (paeruginosa)	Christian Medical College
BA7823	NZ_CP032569.1	2	45256	6876113	GCF_003626935.1	Complete Genome	SAMN10135988		bacteremia	blood	India	357 (paeruginosa)	Christian Medical College
BAMC 07-48	NZ_CP015377.1	2	45351	7021552	GCF_001632245.1	Complete Genome	SAMN04893615	human		combat injury wound	not applicable	313 (paeruginosa)	The Forsyth Institute
C79	NZ_CP040684.1	2	44716	6756154	GCF_007833895.1	Complete Genome	SAMN11836198				China	316 (paeruginosa)	Zhujiang Hospital, Southern Medical University
Carb01 63	NZ_CP011317.1	1	25007	7497593	GCF_000981825.1	Complete Genome	SAMN03389320				Netherlands:Rotterdam	111 (paeruginosa)	Maasstad Hospital
CCUG 51971	NZ_CP043328.1	2	44510	7012798	GCF_008195485.1	Complete Genome	SAMN12634799		Urinary tract infection	Urine sample	Sweden:Solna	235 (paeruginosa)	University of Gothenburg - CCUG
CCUG 70744	NZ_CP023255.1	1	23432	6859232	GCF_003194245.1	Complete Genome	SAMN07602569	human	N/A	sputum		395 (paeruginosa)	Chalmers University of Technology
CF39S	NZ_CP045916.1	1	23447	6797918	GCF_011466835.1	Complete Genome	SAMN13226654	human	Cystic Fibrosis	lung	USA: Seattle, Washington	175 (paeruginosa)	NCBI
C-NN2 isolate early isolate NN2 (clone C)	NZ_LT883143.1	1	23173	6902967	GCF_900185255.1	Complete Genome	SAMEA104083446			Cystic fibrosis lung		17 (paeruginosa)	EBI
DHS01	NZ_CP013993.1	1	22735	7055752	GCF_000496455.2	Complete Genome	SAMN02383553	human	assymptomatic carrier	nose	France	395 (paeruginosa)	CHU of Besancon
DK1 substr. NH57388A	NZ_LN870292.1	1	23060	6212531	GCF_900069025.1	Complete Genome	SAMEA3484633			sputum		387 (paeruginosa)	EBI
DK2	NC_018080.1	1	23692	6402658	GCF_000271365.1	Complete Genome	SAMN02603895	human	cystic fibrosis	sputum	Denmark: Copenhagen	386 (paeruginosa)	Technical University of Denmark
E6130952	NZ_CP020603.1	2	44057	7040952	GCF_002085755.1	Complete Genome	SAMN06349407	human	respiratory failure	sputum		235 (paeruginosa)	Universite Laval
E80	NZ_CP031677.1	1	23410	6819140	GCF_004291075.1	Complete Genome	SAMN09407355				missing	245 (paeruginosa)	University of Washington
E90	NZ_CP044006.1	1	22676	6813135	GCF_008705235.1	Complete Genome	SAMN12561707		Cystic Fibrosis	oropharynx, sputum, or bronchoalveolar lavage	USA	282 (paeruginosa)	University of Washington
F22031	NZ_CP007399.1	1	23471	6603099	GCF_000816985.1	Complete Genome	SAMN02673269	human	cancer	pubic bone	New York, NY	485 (paeruginosa)	MSKCC
F23197	NZ_CP008856.2	1	25054	6517340	GCF_001516245.2	Complete Genome	SAMN02894358	human	cancer	missing	New York, NY, USA	1295 (paeruginosa)	MSKCC
F5677	NZ_CP026680.1	1	23613	6645227	GCF_002946935.1	Complete Genome	SAMN02887043	human	cancer	urine	USA: New York	111 (paeruginosa)	MSKCC
F63912	NZ_CP008858.2	1	23366	6618768	GCF_001594325.2	Complete Genome	SAMN02894356	human	cancer	missing	New York, NY, USA	198 (paeruginosa)	MSKCC
FDAARGOS_501	NZ_CP033843.1	2	44345	6865838	GCF_003812905.1	Complete Genome	SAMN10163177		Unknown	UCC isolate	Unknown	235 (paeruginosa)	US Food and Drug Administration
FDAARGOS_505	NZ_CP033832.1	1	23911	7029824	GCF_003813005.1	Complete Genome	SAMN10163199		Unknown	Endotracheal aspirate	not applicable	179 (paeruginosa)	US Food and Drug Administration
FDAARGOS_532	NZ_CP033771.1	1	23866	6928914	GCF_003812165.1	Complete Genome	SAMN10163227		Unknown	Throat (pharynx)	not applicable	179 (paeruginosa)	US Food and Drug Administration
FDAARGOS_570	NZ_CP033835.1	1	25305	7119105	GCF_003813025.1	Complete Genome	SAMN10163194		Unknown	UCC isolate	Unknown	244 (paeruginosa)	US Food and Drug Administration
FDAARGOS_571	NZ_CP033833.1	2	44310	6999770	GCF_003812885.1	Complete Genome	SAMN10163195		Unknown	UCC isolate	Unknown	235 (paeruginosa)	US Food and Drug Administration
FDAARGOS_767	NZ_CP041008.1	1	26	6263676	GCF_006364735.1	Complete Genome	SAMN11056482		Unknown	missing	USA:VA	549 (paeruginosa)	US Food and Drug Administration
FRD1	NZ_CP010555.1	1	24209	6712339	GCF_000829885.1	Complete Genome	SAMN02732380	human	cystic fibrosis	sputum	USA: Oregon	111 (paeruginosa)	Mercer University
GIMC5015:PAKB6	NZ_CP034429.1	1	29	6258491	GCF_003957825.1	Complete Genome	SAMN10449072		Pneumonia	bronchoalveolar lavage	Russia: Moscow	549 (paeruginosa)	N.F.Gamaleya National Research Center for Epidemiology and Microbiology
H25883	NZ_CP033686.1	2	45509	6706800	GCF_003798125.1	Complete Genome	SAMN10374624		burn	Biopsy	Switzerland	1076 (paeruginosa)	Lausanne University Hospital
H26023	NZ_CP033685.1	2	45855	6729216	GCF_003798145.1	Complete Genome	SAMN10374625		Cardiac arrest	Bronchial aspirate	Switzerland	253 (paeruginosa)	Lausanne University Hospital
H26027	NZ_CP033684.1	1	23131	7079598	GCF_003798105.1	Complete Genome	SAMN10374626		burn	skin	Switzerland	17 (paeruginosa)	Lausanne University Hospital
H27930	NZ_CP008860.2	1	23454	6568228	GCF_001516325.2	Complete Genome	SAMN02894354	human	cancer	missing	New York, NY, USA	389 (paeruginosa)	MSKCC
H5708	NZ_CP008859.2	1	24661	6334378	GCF_001516305.2	Complete Genome	SAMN02894355	human	cancer	missing	New York, NY, USA	3050 (paeruginosa)	MSKCC
HOU1	NZ_CP042269.1	1	25906	6123373	GCF_008245185.1	Complete Genome	SAMN12368444		Cystic fibrosis	sputum	USA: Houston, TX	2855 (paeruginosa)	Baylor College of Medicine
IMP-13	NZ_CP034354.1	1	27630	7047704	GCF_003950015.1	Complete Genome	SAMN10503341		urinary infection	urine	Belgium	621 (paeruginosa)	Universite Paris-Sud
INP-43	NZ_CP047592.1	1	23123	6335031	GCF_009905195.1	Complete Genome	SAMN13611833			cystic fibrosis pediatric isolate	Mexico		Universidad Nacional Autonoma de Mexico
IOMTU 133	NZ_AP017302.1	2	45549	6897018	GCF_001548335.1	Complete Genome	SAMD00042491	human		Urinary catheter	Nepal: Kathmandu	1047 (paeruginosa)	Department of Infectious Diseases, National Center for Global Health and Medicine
isolate F30658	NZ_CP008857.1	1	24392	7273258	GCF_001516265.1	Complete Genome	SAMN02894357	human	cancer		New York, NY, USA	111 (paeruginosa)	MSKCC
isolate F9670	NZ_CP008873.1	1	23614	6794354	GCF_001542835.1	Complete Genome	SAMN02894359	human	cancer		New York, NY, USA	155 (paeruginosa)	MSKCC
isolate H47921	NZ_CP008861.1	1	29559	6836415	GCF_001516345.1	Complete Genome	SAMN02894353	human	cancer		New York, NY, USA	1105 (paeruginosa)	MSKCC
isolate M37351	NZ_CP008863.1	2	45001	6897231	GCF_001516385.1	Complete Genome	SAMN02894351	human	cancer		New York, NY, USA	253 (paeruginosa)	MSKCC
isolate paerg000	NZ_LR130528.1	1	24505	6493562	GCF_900618245.1	Complete Genome	SAMEA4916038			hospital		27 (paeruginosa)	EBI
isolate paerg002	NZ_LR130527.1	1	22483	6451470	GCF_900618255.1	Complete Genome	SAMEA4916049			hospital		262 (paeruginosa)	EBI
isolate paerg003	NZ_LR130530.1	1	22505	6433962	GCF_900618275.1	Complete Genome	SAMEA4916059			hospital		262 (paeruginosa)	EBI
isolate paerg004	NZ_LR130531.1	1	22485	6452809	GCF_900618265.1	Complete Genome	SAMEA4916061			hospital		262 (paeruginosa)	EBI
isolate paerg005	NZ_LR130534.1	2	44280	6931425	GCF_900618285.1	Complete Genome	SAMEA4916069			hospital		309 (paeruginosa)	EBI
isolate paerg009	NZ_LR130533.1	2	44130	6941287	GCF_900618305.1	Complete Genome	SAMEA4916107			hospital		309 (paeruginosa)	EBI
isolate paerg010	NZ_LR130536.1	1	22501	6433960	GCF_900618315.1	Complete Genome	SAMEA4916108			hospital		262 (paeruginosa)	EBI
isolate paerg011	NZ_LR130535.1	1	22492	6434133	GCF_900618325.1	Complete Genome	SAMEA4916113			hospital		262 (paeruginosa)	EBI
isolate paerg012	NZ_LR130537.1	1	22494	6434020	GCF_900618335.1	Complete Genome	SAMEA4916123			hospital		262 (paeruginosa)	EBI
isolate T52373	NZ_CP008867.1	1	23654	6322459	GCF_001516005.1	Complete Genome	SAMN02894348	human	cancer		New York, NY, USA		MSKCC
isolate T63266	NZ_CP008868.1	1	23206	6456866	GCF_001516105.1	Complete Genome	SAMN02894347	human	cancer		New York, NY, USA	132 (paeruginosa)	MSKCC
K34-7	NZ_CP029707.1	1	25330	7038012	GCF_003206535.1	Complete Genome	SAMN08954392	human	unknown	tracheal secretions		233 (paeruginosa)	Adam Heikal's shared submissions
LES431	NC_023066.1	1	22637	6550070	GCF_000508765.1	Complete Genome	SAMN02641592	human	healthy	isolated from a non-CF parent of a CF patient	United Kingdom	146 (paeruginosa)	IBIS, University Laval
LESB58	NC_011770	1	22615	6601757	GCF_000026645.1	Gapless Chromosome	SAMEA1705916	human	cystic fibrosis	sputum	United Kingdom: Liverpool	146 (paeruginosa)	Wellcome Trust Sanger Institute
LW	NZ_CP022478.1	3	49021	6824837	GCF_004010895.1	Complete Genome	SAMN07256503		infection	sputum	China: Beijing	1182 (paeruginosa)	Plant protection and Microbiology Research Institute
M1608	NZ_CP008862.2	2	42462	6460023	GCF_001516365.2	Complete Genome	SAMN02894352	human	cancer	missing	New York, NY, USA	253 (paeruginosa)	MSKCC
MRSN12280	NZ_CP028162.1	2	44335	7050928	GCF_003028335.1	Complete Genome	SAMN08776459	human	Wound	Sacrum			Walter Reed Army Institute of Research
N15-01092	NZ_CP012901.1	1	23758	6972899	GCF_003571505.1	Complete Genome	SAMN04108365		missing	missing	Canada	654 (paeruginosa)	Public Health Agency of Canada
NCGM1900	NZ_AP014622.1	2	44015	6814936	GCF_000829275.1	Complete Genome	SAMD00018700	human		catheter	Japan: Hyogo prefecture	235 (paeruginosa)	National Center for Global Health and Medicine Department of Infectious Diseases, National Center for Global Health and Medicine
NCGM1984	NZ_AP014646.1	2	44024	6850954	GCF_000829255.1	Complete Genome	SAMD00019082	human		catheter	Japan: Aomori prefecture	235 (paeruginosa)	National Center for Global Health and Medicine
NCGM2.S1	NC_017549.1	2	44451	6764661	GCF_000284555.1	Gapless Chromosome	SAMD00061003	human	urinary tract infection		Japan: Miyagi Prefecture	235 (paeruginosa)	DDBJ National Center for Global Health and Medicine
NCGM257	NZ_AP014651.1	2	45480	7090694	GCF_001547955.1	Complete Genome	SAMD00020552	human	urinary tract infection	Midstream urine	Japan: Tokyo	357 (paeruginosa)	Department of Infectious Diseases
NCTC12903	NZ_LR134309.1	1	23287	6839985	GCF_900636755.1	Complete Genome	SAMEA3856677			Blood culture		155 (paeruginosa)	EBI SC
NCTC13715	NZ_LR134330.1	2	45383	6765311	GCF_900636975.1	Complete Genome	SAMEA3923580			urine		773 (paeruginosa)	EBI SC
NHmuc	NZ_CP013479.1	1	23061	6213276	GCF_001900265.1	Complete Genome	SAMN03940420	human				387 (paeruginosa)	Leibniz Institute DSMZ
PA_150577	NZ_CP017306.1	1	22441	6334472	GCF_002442855.1	Complete Genome	SAMN04452273	human				1239 (paeruginosa)	HKU
PA_154197	NZ_CP014866.1	1	34960	6445239	GCF_002075065.1	Complete Genome	SAMN04452263	human				550 (paeruginosa)	HKU
PA_D1	NZ_CP012585.1	2	45208	6643823	GCF_001721745.1	Complete Genome	SAMN04910034	human	Ventilator associated pneumonia	Sputum; Early isolate from VAP patient 1	China: Nanning	1971 (paeruginosa)	Nanyang Technological University
PA_D16	NZ_CP012581.1	2	45222	6681975	GCF_001721805.1	Complete Genome	SAMN04914381	human	Ventilator associated pneumonia	Sputum; Early isolate from VAP patient 4	China: Nanning	1971 (paeruginosa)	Nanyang Technological University
PA_D2	NZ_CP012582.1	2	45198	6639108	GCF_001721765.1	Complete Genome	SAMN04910045	human	Ventilator associated pneumonia	Sputum; Early isolate from VAP patient 2	China: Nanning	1971 (paeruginosa)	Nanyang Technological University
PA_D21	NZ_CP012583.1	2	45169	6681981	GCF_001722045.1	Complete Genome	SAMN04914386	human	Ventilator associated pneumonia	Sputum; Late isolate from VAP patient 2	China: Guangxi	1971 (paeruginosa)	Nanyang Technological University
PA_D22	NZ_CP012578.1	2	45193	6642996	GCF_001721825.1	Complete Genome	SAMN04914475	human	Ventilator associated pneumonia	Sputum; Late isolate from VAP patient 3	China: Nanning	1971 (paeruginosa)	Nanyang Technological University
PA_D25	NZ_CP012584.1	2	45228	6683204	GCF_001721845.1	Complete Genome	SAMN04914479	human	46	Sputum; Late isolate from VAP patient 4	China: Nanning	1971 (paeruginosa)	Nanyang Technological University
PA_D5	NZ_CP012579.1	2	45202	6681992	GCF_001722025.1	Complete Genome	SAMN04910061	human	Ventilator associated pneumonia	Sputum; Early isolate from VAP patient 3	China: Guangxi	1971 (paeruginosa)	Nanyang Technological University
PA_D9	NZ_CP012580.1	2	45212	6645477	GCF_001721785.1	Complete Genome	SAMN04910066	human	Ventilator associated pneumonia	Sputum; Late isolate from VAP patient 1	China: Nanning	1971 (paeruginosa)	Nanyang Technological University
PA1	NC_022808.2	1	25977	6498072	GCF_000496605.2	Complete Genome	SAMN02603191	human	respiratory tract infection		China: Chongqing	782 (paeruginosa)	Department of Microbiology, The Third Military Medical University
PA1088	NZ_CP015001.1	1	23996	6721480	GCF_001792835.1	Complete Genome	SAMN04455104	human		urine	Brazil: Sao Paulo, SP	277 (paeruginosa)	LNCC
PA11803	NZ_CP015003.1	1	24030	7006578	GCF_001792875.1	Complete Genome	SAMN04455162	human		bloodstream	Brazil: Sao Paulo, SP	277 (paeruginosa)	LNCC
Pa1207	NZ_CP022001.1	1	23634	7411863	GCF_002208645.1	Complete Genome	SAMN05020325	human	Comunity-adquired pneumonia	blood		155 (paeruginosa)	Medicine school, Universidad Nacional Autonoma de Mexico
PA121617	NZ_CP016214.1	1	23458	6430493	GCF_001679685.1	Complete Genome	SAMN05006707	human	Respiratory disease	sputum	China: Guangzhou	389 (paeruginosa)	South China University of Technology
Pa124	NZ_CP021774.1	2	44266	7008516	GCF_002192475.1	Complete Genome	SAMN05020323	human	ventilator-associated pneumonia	bronchial washing		309 (paeruginosa)	Medicine school, Universidad Nacional Autonoma de Mexico
Pa1242	NZ_CP022002.1	1	26733	7050510	GCF_002205375.1	Complete Genome	SAMN05020326	human	Chiari malformation	blood		277 (paeruginosa)	Medicine school, Universidad Nacional Autonoma de Mexico
Pa127	NZ_CP022000.1	2	44271	7148302	GCF_002205355.1	Complete Genome	SAMN05020324	human	ventilator-associated pneumonia	bronchial washing		309 (paeruginosa)	Medicine school, Universidad Nacional Autonoma de Mexico
PA298	NZ_CP040127.1	1	23988	6539894	GCF_005305005.1	Complete Genome	SAMN11388516				China	277 (paeruginosa)	South China University of Technology
PA34	NZ_CP032552.1	2	45827	6810079	GCF_003332705.2	Complete Genome	SAMN08435059	human	Microbial Keratitis	eye		1284 (paeruginosa)	Dinesh Subedi's shared submissions University of New South Wales
Pa58	NZ_CP021775.1	2	45132	7241575	GCF_002192495.1	Complete Genome	SAMN05020321	human	ventilator-associated pneumonia	bronchial washing		308 (paeruginosa)	Medicine school, Universidad Nacional Autonoma de Mexico
PA7	NC_009656.1	3	129972	6588339	GCF_000017205.1	Complete Genome	SAMN02603435	human		non-respiratory clinical isolate	Argentina	1195 (paeruginosa)	J. Craig Venter Institute
PA7790	NZ_CP014999.1	1	24025	7018690	GCF_001870265.1	Complete Genome	SAMN04455155	human		tracheal aspirate	Brazil: Sao Paulo, SP	277 (paeruginosa)	LNCC
PA8281	NZ_CP015002.1	1	24016	6928736	GCF_001792855.1	Complete Genome	SAMN04455156	human		tracheal aspirate	Brazil: Sao Paulo, SP	277 (paeruginosa)	LNCC
PA83	NZ_CP017293.1	1	25375	6816227	GCF_002215345.1	Complete Genome	SAMN05773092	human			Germany	233 (paeruginosa)	Leibniz Institute DSMZ-German Collection of Microrganisms and Cell Cultures
Pa84	NZ_CP021999.1	1	24095	6566724	GCF_002205335.1	Complete Genome	SAMN05020322	human	ventilator-associated pneumonia	bronchial washing			Medicine school, Universidad Nacional Autonoma de Mexico
PABL012	NZ_CP031659.1	1	22956	6546467	GCF_003429185.1	Complete Genome	SAMN09831327		bacteremia	blood	USA: Chicago, Illinois		Northwestern University Feinberg School of Medicine
PABL017	NZ_CP031660.1	1	23928	6503460	GCF_003429205.1	Complete Genome	SAMN09831332		bacteremia	blood	USA: Chicago, Illinois	2167 (paeruginosa)	Northwestern University Feinberg School of Medicine
PABL048	NZ_CP039293.1	2	44675	6879622	GCF_003411785.2	Complete Genome	SAMN09831360		bacteremia	blood	USA: Chicago, Illinois	298 (paeruginosa)	Northwestern University Feinberg School of Medicine
PACS2	NZ_AAQW01000001.1	1	23981	6492423	GCF_000168335.1	Complete Genome	SAMN02471994	human	cystic fibrosis			1394 (paeruginosa)	University of Washington
PAK -EBI	NZ_LR657304.1	1	24865	6395872	GCF_902172305.1	Complete Genome	SAMEA1695737	human				693 (paeruginosa)	European Bioinformatics Institute
PAK -UTA	NZ_CP020659.1	1	24191	6283316	GCF_000568855.2	Complete Genome	SAMN02483603	human				693 (paeruginosa)	University of Texas at Austin
PAO1161	NZ_CP032126.1	1	51	6383803	GCF_004102665.1	Complete Genome	SAMN09951375			wound	Poland:Warsaw	549 (paeruginosa)	Institute for Biochemistry and Biophysics PAS
PASGNDM345	NZ_CP020703.1	2	45092	6893164	GCF_002104615.1	Complete Genome	SAMN06689794	human	N.A.	sputum		308 (paeruginosa)	Nanyang Technological University
PASGNDM699	NZ_CP020704.1	2	45103	6985102	GCF_002104595.1	Complete Genome	SAMN06689795	human	N.A.	sputum		308 (paeruginosa)	Nanyang Technological University
PB350	NZ_CP025055.1	2	44320	6752870	GCF_002812905.1	Complete Genome	SAMN08101543	human		sputum	USA: New York	235 (paeruginosa)	New York Medical College
PB353	NZ_CP025051.1	1	25247	6437515	GCF_002812865.1	Complete Genome	SAMN08101545	human		urine	USA: New York		New York Medical College
PB354	NZ_CP025053.1	1	25227	6434352	GCF_002812885.1	Complete Genome	SAMN08101544	human		urine	USA: New York		New York Medical College
PB367	NZ_CP025056.1	2	44340	6752906	GCF_002812925.1	Complete Genome	SAMN08101542	human		tracheal aspirate	USA: New York	235 (paeruginosa)	New York Medical College
PB368	NZ_CP025050.1	2	43502	6638559	GCF_002812845.1	Complete Genome	SAMN08101546	human		Abscess	USA: New York	319 (paeruginosa)	New York Medical College
PB369	NZ_CP025049.1	2	42867	6526814	GCF_002812825.1	Complete Genome	SAMN08101547	human		Abscess	USA: New York	319 (paeruginosa)	New York Medical College
RIVM-EMC2982	NZ_CP016955.1	1	24999	7380063	GCF_002085605.1	Complete Genome	SAMN05583819	human	unavailable	unavailable		111 (paeruginosa)	RIVM
RP73	NC_021577.1	1	23311	6342034	GCF_000414035.1	Complete Genome	SAMN02603771	human	cystic fibrosis		Germany: Hannover	198 (paeruginosa)	San Raffaele Scientific Institute, Division of Immunology, Transplantation and Infectious Diseases, Milano, Italy
S86968	NZ_CP008865.2	1	23563	6934277	GCF_001515845.2	Complete Genome	SAMN02894350	human	cancer	missing	New York, NY, USA	155 (paeruginosa)	MSKCC
SCV20265	NC_023149.1	1	23763	6725183	GCF_000510305.1	Complete Genome	SAMN02415141	human	cystic fibrosis	lung	Germany: Hannover, Hannover Medical School	299 (paeruginosa)	Helmholtz Center for Infection Research
SP2230	NZ_CP034434.1	2	45437	6976603	GCF_003952285.1	Complete Genome	SAMN10578979		bacteremia	sputum	India	357 (paeruginosa)	Christian Medical College
SP4371	NZ_CP034369.1	2	45702	6937609	GCF_003950255.1	Complete Genome	SAMN10526368		bacteremia	sputum	India	357 (paeruginosa)	Christian Medical College
SP4527	NZ_CP034409.1	2	45727	7005215	GCF_003991465.1	Complete Genome	SAMN10525987		bacteremia	sputum	India	357 (paeruginosa)	Christian Medical College
SP4528	NZ_CP033439.1	2	45499	6877287	GCF_003716765.1	Complete Genome	SAMN10187562		Respiratory tract infection	sputum	India	357 (paeruginosa)	Christian Medical College
ST773	NZ_CP041945.1	2	45389	6835731	GCF_009664165.1	Complete Genome	SAMN12307670		sepsis	urine	USA:Houston	773 (paeruginosa)	The University of Texas Health Science Center at Houston
T2101	NZ_CP039990.1	1	22886	6573638	GCF_009720425.1	Complete Genome	SAMN07424172			adult male sputum	Thailand: Bangkok	708 (paeruginosa)	University Laval
T2436	NZ_CP039988.1	2	45408	6782092	GCF_009720405.1	Complete Genome	SAMN07424174			adult male sputum	Thailand: Bangkok		University Laval
T38079	NZ_CP008866.2	1	23606	6795741	GCF_001515915.2	Complete Genome	SAMN02894349	human	cancer	missing	New York, NY, USA	155 (paeruginosa)	MSKCC
UCBPP-PA14	NC_008463.1	2	45826	6537648	GCF_000014625.1	Complete Genome	SAMN02603591	human	burn	burn wound		253 (paeruginosa)	Massachusetts General Hospital
VA-134	NZ_CP013245.1	1	23224	6400418	GCF_001447845.1	Complete Genome	SAMN04284690	human	burn	Skin wound of burn human patient		3090 (paeruginosa)	The Forsyth Institute
VRFPA04	NZ_CP008739.1	2	41624	6818030	GCF_000473745.2	Complete Genome	SAMN02472098	human	keratitis	corneal button	India: ChennaiIndia		SANKARA NETHRALAYA, VISION RESEARCH FOUNDATION
W16407	NZ_CP008869.2	1	20294	6808844	GCF_001516165.2	Complete Genome	SAMN02894346	human	cancer	missing	New York, NY, USA	244 (paeruginosa)	MSKCC
W36662	NZ_CP008870.2	1	23134	6791731	GCF_001516185.2	Complete Genome	SAMN02894345	human	cancer	missing	New York, NY, USA	17 (paeruginosa)	MSKCC
W45909	NZ_CP008871.2	1	23235	6777566	GCF_001516205.2	Complete Genome	SAMN02894344	human	cancer	missing	New York, NY, USA	27 (paeruginosa)	MSKCC
W60856	NZ_CP008864.2	1	22859	6896700	GCF_001516225.2	Complete Genome	SAMN02894343	human	cancer	missing	New York, NY, USA	959 (paeruginosa)	MSKCC
WCHPA075019	NZ_CP028584.2	1	26819	6886080	GCF_003052005.2	Complete Genome	SAMN08866462	human				277 (paeruginosa)	West China Hospital, Sichuan University
X78812	NZ_CP008872.2	1	23940	6348761	GCF_001542795.2	Complete Genome	SAMN02894342	human	cancer	missing	New York, NY, USA	257 (paeruginosa)	MSKCC
Y31	NZ_CP030910.1	1	22812	6831076	GCF_003369775.1	Complete Genome	SAMN09469677	human	pneumonia	sputum			Yonsei University College of Medicine
Y71	NZ_CP030911.1	1	24398	6940949	GCF_003408495.1	Complete Genome	SAMN09469727		Pneumonia	sputum	South Korea: Seoul	245 (paeruginosa)	Yonsei University College of Medicine
Y82	NZ_CP030912.1	1	24671	7106857	GCF_003369755.1	Complete Genome	SAMN09469732	human	pneumonia	sputum		111 (paeruginosa)	Yonsei University College of Medicine
Y89	NZ_CP030913.1	1	24408	6868832	GCF_003369735.1	Complete Genome	SAMN09469733	human	pneumonia	sputum		245 (paeruginosa)	Yonsei University College of Medicine
a These clinical isolates informations was obtained from PGDB version 20.2 which has been latest updated in September 21, 2020.
