# Supplementary material for: Comparative genome analysis of multidrug-resistant Pseudomonas aeruginosa JNQH-PA57, a clinically isolated mucoid strain with comprehensive carbapenem resistance mechanisms
Source: BMC Microbiol. 2021 May 1;21:133. doi: 10.1186/s12866-021-02203-4 (PMC8088628; doi:10.1186/s12866-021-02203-4)
Supplement: Supplementary file 3 — Additional file 3: Table S3. Detail information of four large insertion regions which absent in P. aeruginosa PAO1 genome but exist in P. aeruginosa JNQH-PQ57 genome [file 12866_2021_2203_MOESM3_ESM.xlsx]

## Sheet: Pseudomonas aeruginosa JNQH-PA5
Table S3 Detail information of four large insertion regions which absent in P.aeruginosa PAO1 genome but exist in P.aeruginosa JNQH-PQ57 genome
Fragment number	Gene annotation	Length	Direction	Min (original sequence)	Max (original sequence)	locus_tag
Fragment 1	mandelate racemase/muconate lactonizing enzyme family protein CDS	incomplete	forward	1002807	1002807	H5409_04685
	hypothetical protein CDS	762	reverse	1004597	1005358	H5409_04690
	hypothetical protein CDS	1233	forward	1005460	1006692	H5409_04695
	AlpA family transcriptional regulator CDS	207	forward	1006747	1006953	H5409_04700
	inovirus-type Gp2 protein CDS	954	forward	1007344	1008297	H5409_04705
	NERD domain-containing protein CDS	1914	forward	1008715	1010628	H5409_04710
	plasmid pRiA4b ORF-3 family protein CDS	579	reverse	1011130	1011708	H5409_04715
	WYL domain-containing protein CDS	876	reverse	1011723	1012598	H5409_04720
	hypothetical protein CDS	666	forward	1012736	1013401	H5409_04725
	DUF3883 domain-containing protein CDS	3525	forward	1013517	1017041	H5409_04730
	hypothetical protein CDS	1056	forward	1017199	1018254	H5409_04735
	DUF1156 domain-containing protein CDS	2895	forward	1018255	1021149	H5409_04740
	AAA family ATPase CDS	1038	forward	1021162	1022199	H5409_04745
	hypothetical protein CDS	513	forward	1022212	1022724	H5409_04750
	ATP-binding protein CDS	2829	forward	1022732	1025560	H5409_04755
	hypothetical protein CDS	303	reverse	1025598	1025900	H5409_04760
	hypothetical protein CDS	174	reverse	1026106	1026279	H5409_04765
	ATP-binding protein CDS	357	reverse	1026435	1026791	H5409_04770
	alpha/beta hydrolase CDS	897	reverse	1027369	1028265	H5409_04775
	autotransporter domain-containing protein CDS	2559	reverse	1028265	1030823	H5409_04780
	hypothetical protein CDS	318	reverse	1030995	1031312	H5409_04785
	hypothetical protein CDS	447	reverse	1031342	1031788	H5409_04790
	helix-turn-helix transcriptional regulator CDS	246	forward	1031906	1032151	H5409_04795
	hypothetical protein CDS	294	reverse	1032157	1032450	H5409_04800
	transposase CDS	243	forward	1032462	1032704	H5409_04805
	IS110 family transposase CDS	1350	forward	1032929	1034278	H5409_04810
	IS3 family transposase CDS	909	forward	1034279	1035187	H5409_04815
	ATP-dependent helicase CDS	3156	forward	1035212	1038367	H5409_04820
	DEAD/DEAH box helicase family protein CDS	3336	forward	1039021	1042356	H5409_04825
	DEAD/DEAH box helicase CDS	3132	reverse	1042394	1045525	H5409_04830
	phospholipase D family protein CDS	1860	reverse	1045515	1047374	H5409_04835
	hypothetical protein CDS	1179	reverse	1047364	1048542	H5409_04840
	hypothetical protein CDS	678	reverse	1048654	1049331	H5409_04845
	hypothetical protein CDS	624	reverse	1049438	1050061	H5409_04850
	hypothetical protein CDS	201	forward	1050196	1050396	H5409_04855
	ADP-ribosylglycohydrolase family protein CDS	1062	reverse	1050888	1051949	H5409_04860
	hypothetical protein CDS	249	reverse	1051970	1052218	H5409_04865
	WYL domain-containing protein CDS	873	forward	1052334	1053206	H5409_04870
	hypothetical protein CDS	648	forward	1053379	1054026	H5409_04875
	DUF1232 domain-containing protein CDS	345	reverse	1054073	1054417	H5409_04880
	YkgJ family cysteine cluster protein CDS	270	reverse	1054485	1054754	H5409_04885
	50S ribosome-binding GTPase CDS	1644	reverse	1054747	1056390	H5409_04890
	dynamin family protein CDS	1767	reverse	1056393	1058159	H5409_04895
	hypothetical protein CDS	552	reverse	1058167	1058718	H5409_04900
	50S ribosome-binding GTPase CDS	864	reverse	1058736	1059599	H5409_04905
	WYL domain-containing protein CDS	1044	reverse	1059649	1060692	H5409_04910
	inovirus Gp2 family protein CDS	702	forward	1061365	1062066	H5409_04915
	hypothetical protein CDS	1200	reverse	1062138	1063337	H5409_04920
	helix-turn-helix transcriptional regulator CDS	348	forward	1063687	1064034	H5409_04925
	hypothetical protein CDS	330	reverse	1064037	1064366	H5409_04930
	hypothetical protein CDS	189	reverse	1064405	1064593	H5409_04935
	radC CDS	498	reverse	1064612	1065109	H5409_04940
	hydrolase or metal-binding protein CDS	903	reverse	1065162	1066064	H5409_04945
	YqaJ viral recombinase family protein CDS	1005	reverse	1066154	1067158	H5409_04950
	DUF932 domain-containing protein CDS	969	reverse	1067233	1068201	H5409_04955
	hypothetical protein CDS	273	reverse	1068303	1068575	H5409_04960
	hypothetical protein CDS	444	reverse	1068801	1069244	H5409_04965
	S8 family peptidase CDS	2328	reverse	1069427	1071754	H5409_04970
	ATP-binding protein CDS	984	reverse	1071943	1072926	H5409_04975
	integrase arm-type DNA-binding domain-containingprotein CDS	1215	reverse	1073104	1074318	H5409_04980
Fragment 2	ISNCY family transposase	1391	reverse	3201788	3203178	H5409_14670
	hypothetical protein	237	forward	3203360	3203596	H5409_14675
	ribbon-helix-helix protein, CopG family	363	forward	3204004	3204366	H5409_14680
	hypothetical protein	345	forward	3204433	3204777	H5409_14685
	ribbon-helix-helix protein, CopG family	363	forward	3205376	3205738	H5409_14690
	hypothetical protein	345	forward	3205805	3206149	H5409_14695
	hypothetical protein	1005	reverse	3206645	3207649	H5409_14700
	3'-5' exonuclease	558	reverse	3207678	3208235	H5409_14705
	ATP-binding protein	897	reverse	3208377	3209273	H5409_14710
	hypothetical protein	492	reverse	3209270	3209761	H5409_14715
	nucleotidyltransferase	945	reverse	3209758	3210702	H5409_14720
	WYL domain-containing protein	900	forward	3210976	3211875	H5409_14725
	5'-methylthioadenosine/S-adenosylhomocysteine nucleosidase	1527	forward	3211922	3213448	H5409_14730
	hypothetical protein	924	forward	3213698	3214621	H5409_14735
	hypothetical protein	543	forward	3215699	3216241	H5409_14740
	helix-turn-helix domain-containing protein	1254	reverse	3216264	3217517	H5409_14745
	phytanoyl-CoA dioxygenase family protein	867	forward	3217757	3218623	H5409_14750
	glycosyl hydrolase	963	reverse	3218708	3219670	H5409_14755
	MMPL family transporter	2403	reverse	3219681	3222083	H5409_14760
	DUF1302 domain-containing protein	1587	reverse	3222092	3223678	H5409_14765
	DUF1329 domain-containing protein	1425	reverse	3223762	3225186	H5409_14770
	hypothetical protein	648	reverse	3225742	3226389	H5409_14775
	FAD-binding oxidoreductase	1368	reverse	3226500	3227867	H5409_14780
	phytanoyl-CoA dioxygenase family protein	888	reverse	3227929	3228816	H5409_14785
	TetR/AcrR family transcriptional regulator	582	forward	3229265	3229846	H5409_14790
	NAD(P)/FAD-dependent oxidoreductase	1527	forward	3230202	3231728	H5409_14795
	alpha/beta hydrolase	876	forward	3231725	3232600	H5409_14800
	iron-containing alcohol dehydrogenase	1158	forward	3232835	3233992	H5409_14805
	APC family permease	1332	forward	3234005	3235336	H5409_14810
	gamma-aminobutyraldehyde dehydrogenase	1425	forward	3235415	3236839	H5409_14815
	aspartate aminotransferase family protein	1254	forward	3236885	3238138	H5409_14820
	NAD(P)-dependent oxidoreductase	921	forward	3238227	3239147	H5409_14825
	cation acetate symporter	1659	reverse	3239440	3241098	H5409_14830
	DUF485 domain-containing protein	324	reverse	3241095	3241418	H5409_14835
	AMP-binding protein	1650	reverse	3241475	3243124	H5409_14840
	SDR family oxidoreductase	768	reverse	3243208	3243975	H5409_14845
	acyl-CoA/acyl-ACP dehydrogenase	1173	reverse	3243975	3245147	H5409_14850
	hypothetical protein	357	reverse	3245198	3245554	H5409_14855
	phosphotransferase family protein	1056	reverse	3245551	3246606	H5409_14860
	sigma 54-interacting transcriptional regulator	1953	forward	3246803	3248755	H5409_14865
	transcriptional regulator	504	reverse	3248821	3249324	H5409_14870
	MCE family protein	2304	reverse	3249383	3251686	H5409_14875
	paraquat-inducible protein A	621	reverse	3251679	3252299	H5409_14880
Fragment 3	hypothetical protein CDS	249	reverse	3599762	3600010	H5409_16475
	hypothetical protein CDS	264	reverse	3600007	3600270	H5409_16480
	recombination protein NinB CDS	417	reverse	3600267	3600683	H5409_16485
	hypothetical protein CDS	216	reverse	3600676	3600891	H5409_16490
	ATP-binding protein CDS	816	reverse	3601454	3602269	H5409_16495
	phage replication protein CDS	801	reverse	3602259	3603059	H5409_16500
	hypothetical protein CDS	204	reverse	3603135	3603338	H5409_16505
	hypothetical protein CDS	201	reverse	3603358	3603558	H5409_16510
	helix-turn-helix domain-containing protein CDS	243	reverse	3603572	3603814	H5409_16515
	LexA family transcriptional regulator CDS	687	forward	3603914	3604600	H5409_16520
	DUF551 domain-containing protein CDS	438	forward	3605733	3606170	H5409_16525
	hypothetical protein CDS	378	forward	3606205	3606582	H5409_16530
	hypothetical protein CDS	294	forward	3606776	3607069	H5409_16535
	hypothetical protein CDS	366	forward	3607066	3607431	H5409_16540
	DUF1382 family protein CDS	171	forward	3607538	3607708	H5409_16545
	hypothetical protein CDS	627	forward	3607705	3608331	H5409_16550
	hypothetical protein CDS	138	forward	3608328	3608465	H5409_16555
	hypothetical protein CDS	276	forward	3608617	3608892	H5409_16560
	hypothetical protein CDS	747	forward	3608935	3609681	H5409_16565
	siphovirus Gp157 family protein CDS	498	forward	3609678	3610175	H5409_16570
	LytTR family transcriptional regulator CDS	336	forward	3610183	3610518	H5409_16575
	hypothetical protein CDS	159	forward	3610529	3610687	H5409_16580
	hypothetical protein CDS	171	forward	3610881	3611051	H5409_16585
	hypothetical protein CDS	435	forward	3612920	3613354	H5409_16590
	hypothetical protein CDS	267	forward	3613347	3613613	H5409_16595
	hypothetical protein CDS	321	forward	3613859	3614179	H5409_16600
	hypothetical protein CDS	279	forward	3614172	3614450	H5409_16605
	hypothetical protein CDS	165	forward	3614617	3614781	H5409_16610
	dual specificity protein phosphatase family protein CDS	486	forward	3614751	3615236	H5409_16615
	hypothetical protein CDS	324	forward	3615239	3615562	H5409_16620
	ead/Ea22-like family protein CDS	483	forward	3615555	3616037	H5409_16625
	hypothetical protein CDS	234	forward	3616037	3616270	H5409_16630
	hypothetical protein CDS	456	forward	3616267	3616722	H5409_16635
	tyrosine-type recombinase/integrase CDS	1218	forward	3617004	3618221	H5409_16640
	ABC-F family ATPase CDS	1590	forward	3618252	3619841	H5409_16645
	hypothetical protein CDS	267	reverse	3619927	3620193	H5409_16650
	FMN-dependent NADH-azoreductase CDS	609	reverse	3620300	3620908	H5409_16655
	LysR family transcriptional regulator CDS	936	forward	3621057	3621992	H5409_16660
	DUF1294 domain-containing protein CDS	717	reverse	3622003	3622719	H5409_16665
	undecaprenyl-diphosphate phosphatase CDS	834	reverse	3622790	3623623	H5409_16670
	nicotinamide riboside transporter PnuC CDS	576	forward	3623905	3624480	H5409_16675
	AAA family ATPase CDS	528	forward	3624477	3625004	H5409_16680
	hypothetical protein CDS	492	forward	3625307	3625798	H5409_16685
	adhesin CDS	570	forward	3625795	3626364	H5409_16690
	hypothetical protein CDS	1023	forward	3626421	3627443	H5409_16695
	peptidase C39 CDS	681	forward	3627505	3628185	H5409_16700
	hypothetical protein CDS	753	forward	3628199	3628951	H5409_16705
	transporter CDS	1266	forward	3629012	3630277	H5409_16710
	rbsK CDS	927	reverse	3630411	3631337	H5409_16715
	rbsK gene	927	reverse	3630411	3631337	H5409_16715
	LacI family DNA-binding transcriptional regulator CDS	1014	reverse	3631391	3632404	H5409_16720
	ABC transporter permease CDS	999	reverse	3632408	3633406	H5409_16725
	sugar ABC transporter ATP-binding protein CDS	1533	reverse	3633430	3634962	H5409_16730
	sugar ABC transporter substrate-binding protein CDS	960	reverse	3634984	3635943	H5409_16735
	sigma-54-dependent Fis family transcriptional regulator CDS	incomplete	reverse	3636162	3636345	H5409_16740
Fragment 4	attL	46	forward	5424238	5424283	——
	ParA family protein CDS	861	forward	5424375	5425235	H5409_25040
	hypothetical protein CDS	738	forward	5425237	5425974	H5409_25045
	hypothetical protein CDS	498	forward	5425971	5426468	H5409_25050
	hypothetical protein CDS	822	forward	5426474	5427295	H5409_25055
	hypothetical protein CDS	687	forward	5427292	5427978	H5409_25060
	DUF2786 domain-containing protein CDS	702	forward	5427978	5428679	H5409_25065
	HNH endonuclease CDS	708	forward	5428676	5429383	H5409_25070
	hypothetical protein CDS	225	forward	5429367	5429591	H5409_25075
	dnaB CDS	1347	forward	5429588	5430934	H5409_25080
	hypothetical protein CDS	186	forward	5430931	5431116	H5409_25085
	hypothetical protein CDS	528	forward	5431106	5431633	H5409_25090
	hypothetical protein CDS	258	forward	5431630	5431887	H5409_25095
	hypothetical protein CDS	495	forward	5431880	5432374	H5409_25100
	hypothetical protein CDS	234	forward	5432367	5432600	H5409_25105
	yejK CDS	1017	forward	5432600	5433616	H5409_25110
	Arc family DNA-binding protein CDS	249	forward	5433619	5433867	H5409_25115
	ParB family protein CDS	1737	forward	5433864	5435600	H5409_25120
	DUF2857 domain-containing protein CDS	768	forward	5435628	5436395	H5409_25125
	hypothetical protein CDS	1326	forward	5436392	5437717	H5409_25130
	hypothetical protein CDS	414	reverse	5437829	5438242	H5409_25135
	hypothetical protein CDS	141	forward	5438253	5438393	H5409_25140
	TIGR03761 family integrating conjugative elementprotein CDS	729	forward	5438550	5439278	H5409_25145
	DUF3158 family protein CDS	534	forward	5439284	5439817	H5409_25150
	ssb CDS	489	forward	5439831	5440319	H5409_25155
	hypothetical protein CDS	195	forward	5440423	5440617	H5409_25160
	CrpP family protein CDS	198	forward	5440839	5441036	H5409_25165
	hypothetical protein CDS	195	reverse	5441337	5441531	H5409_25170
	vapC CDS	411	reverse	5441547	5441957	H5409_25175
	antitoxin CDS	243	reverse	5441957	5442199	H5409_25180
	topA CDS	1920	forward	5442505	5444424	H5409_25185
	hypothetical protein CDS	753	forward	5444432	5445184	H5409_25190
	LysE family translocator CDS	606	reverse	5445301	5445906	H5409_25195
	LysR family transcriptional regulator CDS	870	forward	5446028	5446897	H5409_25200
	hypothetical protein CDS	1890	forward	5447341	5449230	H5409_25205
	DEAD/DEAH box helicase CDS	1974	forward	5449227	5451200	H5409_25210
	TcpQ domain-containing protein CDS	1113	forward	5451288	5452400	H5409_25215
	PilN family type IVB pilus formation outer membrane protein CDS	1710	forward	5452400	5454109	H5409_25220
	pilO2 CDS	1326	forward	5454113	5455438	H5409_25225
	pilP CDS	534	forward	5455428	5455961	H5409_25230
	tadA CDS	1581	forward	5455970	5457550	H5409_25235
	type II secretion system F family protein CDS	1080	forward	5457550	5458629	H5409_25240
	pilus assembly protein PilX CDS	531	forward	5458651	5459181	H5409_25245
	tadA CDS	942	forward	5459178	5460119	H5409_25250
	pilV CDS	1329	forward	5460124	5461452	H5409_25255
	pilM CDS	438	forward	5461481	5461918	H5409_25260
	hypothetical protein CDS	840	reverse	5462725	5463564	H5409_25265
	metallohydrolase CDS	1179	forward	5463691	5464869	H5409_25270
	Mov34/MPN/PAD-1 family protein CDS	2265	forward	5464866	5467130	H5409_25275
	MBL fold metallo-hydrolase CDS	1086	forward	5467216	5468301	H5409_25280
	hypothetical protein CDS	828	forward	5468298	5469125	H5409_25285
	hypothetical protein CDS	390	forward	5469519	5469908	H5409_25290
	hypothetical protein CDS	180	forward	5469981	5470160	H5409_25295
	DUF3577 domain-containing protein CDS	489	forward	5470620	5471108	H5409_25300
	hypothetical protein CDS	159	forward	5471246	5471404	H5409_25305
	hypothetical protein CDS	198	forward	5471478	5471675	H5409_25310
	ABC transporter substrate-binding protein CDS	708	forward	5472160	5472867	H5409_25315
	hypothetical protein CDS	351	forward	5473103	5473453	H5409_25320
	DUF3275 family protein CDS	633	forward	5473510	5474142	H5409_25325
	hypothetical protein CDS	276	forward	5474139	5474414	H5409_25330
	hypothetical protein CDS	363	forward	5474484	5474846	H5409_25335
	hypothetical protein CDS	255	forward	5474914	5475168	H5409_25340
	hypothetical protein CDS	606	forward	5475260	5475865	H5409_25345
	class I SAM-dependent methyltransferase CDS	1446	forward	5475895	5477340	H5409_25350
	DEAD/DEAH box helicase CDS	2250	forward	5477445	5479694	H5409_25355
	VOC family protein CDS	337	reverse	5479803	5480139	H5409_25360
	helix-turn-helix domain-containing protein CDS	1257	reverse	5480513	5481769	H5409_25365
	hypothetical protein CDS	270	forward	5482004	5482273	H5409_25370
	mdtN CDS	1080	forward	5482286	5483365	H5409_25375
	FUSC family protein CDS	2037	forward	5483349	5485385	H5409_25380
	LysR family transcriptional regulator CDS	728	forward	5485750	5486477	H5409_25385
	NAD(P)-binding protein CDS	514	forward	5486536	5487049	H5409_25390
	LysR family transcriptional regulator CDS	891	reverse	5487417	5488307	H5409_25395
	MFS transporter CDS	1521	reverse	5488705	5490225	H5409_25400
	HlyD family efflux transporter periplasmic adaptor subunit CDS	1209	reverse	5490241	5491449	H5409_25405
	efflux transporter outer membrane subunit CDS	1458	reverse	5491439	5492896	H5409_25410
	isochorismatase family protein CDS	585	reverse	5493087	5493671	H5409_25415
	pirin family protein CDS	735	reverse	5493773	5494507	H5409_25420
	glutathione S-transferase family protein CDS	612	reverse	5494881	5495492	H5409_25425
	alpha/beta hydrolase CDS	858	forward	5495523	5496380	H5409_25430
	catalase CDS	1449	reverse	5496763	5498211	H5409_25435
	IS5 family transposase CDS	684	forward	5498612	5499295	H5409_25440
	transposase CDS	363	forward	5499302	5499664	H5409_25445
	methyl-accepting chemotaxis protein CDS	681	forward	5499793	5500473	H5409_25450
	TIGR03759 family integrating conjugative elementprotein CDS	756	forward	5500484	5501239	H5409_25455
	lytic transglycosylase domain-containing protein CDS	582	forward	5501224	5501805	H5409_25460
	integrating conjugative element protein CDS	501	forward	5501802	5502302	H5409_25465
	hypothetical protein CDS	270	forward	5502311	5502580	H5409_25470
	traD CDS	2232	forward	5502585	5504816	H5409_25475
	TIGR03747 family integrating conjugative elementmembrane protein CDS	747	forward	5504816	5505562	H5409_25480
	UvrD-helicase domain-containing protein CDS	1482	forward	5505573	5507054	H5409_25485
	hypothetical protein CDS	1110	forward	5507185	5508294	H5409_25490
	DUF2845 domain-containing protein CDS	312	reverse	5508338	5508649	H5409_25495
	hypothetical protein CDS	300	forward	5508822	5509121	H5409_25500
	RAQPRD family integrative conjugative element protein CDS	339	forward	5509215	5509553	H5409_25505
	TIGR03758 family integrating conjugative elementprotein CDS	240	forward	5509550	5509789	H5409_25510
	TIGR03745 family integrating conjugative elementmembrane protein CDS	357	forward	5509807	5510163	H5409_25515
	TIGR03750 family conjugal transfer protein CDS	387	forward	5510174	5510560	H5409_25520
	TIGR03746 family integrating conjugative elementprotein CDS	660	forward	5510557	5511216	H5409_25525
	TIGR03749 family integrating conjugative elementprotein CDS	885	forward	5511213	5512097	H5409_25530
	TIGR03752 family integrating conjugative elementprotein CDS	1506	forward	5512081	5513586	H5409_25535
	TIGR03751 family conjugal transfer lipoprotein CDS	444	forward	5513564	5514007	H5409_25540
	conjugative transfer ATPase CDS	2943	forward	5514007	5516949	H5409_25545
	hypothetical protein CDS	285	forward	5516946	5517230	H5409_25550
	DsbA family protein CDS	660	forward	5517227	5517886	H5409_25555
	hypothetical protein CDS	219	reverse	5517883	5518101	H5409_25560
	recombinase family protein CDS	559	forward	5518501	5519059	H5409_25565
	hypothetical protein CDS	675	reverse	5519114	5519788	H5409_25570
	DUF3218 family protein CDS	666	reverse	5519871	5520536	H5409_25575
	hypothetical protein CDS	1029	reverse	5520550	5521578	H5409_25580
	Tn3 family transposase CDS	2967	forward	5521812	5524778	H5409_25585
	TIGR03757 family integrating conjugative elementprotein CDS	432	forward	5526687	5527118	H5409_25590
	TIGR03756 family integrating conjugative elementprotein CDS	939	forward	5527118	5528056	H5409_25595
	integrating conjugative element protein CDS	1383	forward	5528074	5529456	H5409_25600
	hypothetical protein CDS	348	forward	5529456	5529803	H5409_25605
	conjugal transfer protein TraG N-terminal domain-containing protein CDS	1545	forward	5529800	5531344	H5409_25610
	DUF3742 family protein CDS	351	reverse	5531379	5531729	H5409_25615
	type II toxin-antitoxin system ParD family antitoxin CDS	273	forward	5531848	5532120	H5409_25620
	type II toxin-antitoxin system RelE/ParE family toxin CDS	351	forward	5532124	5532474	H5409_25625
	ATP-binding protein CDS	5076	forward	5532926	5538001	H5409_25630
	TraI domain-containing protein CDS	1920	forward	5538390	5540309	H5409_25635
	site-specific integrase CDS	1284	forward	5540306	5541589	H5409_25640
	attR	46	forward	5541958	5542003	——
	tRNA-Lys	>45	reverse	5541959	5542003	H5409_25645
