# Supplementary material for: Comparative genome analysis of multidrug-resistant Pseudomonas aeruginosa JNQH-PA57, a clinically isolated mucoid strain with comprehensive carbapenem resistance mechanisms
Source: BMC Microbiol. 2021 May 1;21:133. doi: 10.1186/s12866-021-02203-4 (PMC8088628; doi:10.1186/s12866-021-02203-4)
Supplement: Supplementary file 4 — Additional file 4: Table S4. Detail information of GIs identified in P. aeruginosa JNQH-PQ57 genome with IslandPath-DIMOD method [file 12866_2021_2203_MOESM4_ESM.xlsx]

## Sheet: Table S3 JNQHPA57 GI-IslandPath
Table S4 Detail information of GIs identified in P. aeruginosa JNQH-PQ57 genome with IslandPath-DIMOD method.
Island ID	Island start	Island end	Length	Method	Gene ID	Locus	Gene start	Gene end	Strand	Product
GI1	713078	724317	11239	IslandPath-DIMOB		H5409_03350	713078	713680	1	tail assembly protein
		724317				H5409_03355	713739	717398	1	phage tail protein
		724317				H5409_03360	717703	718413	1	hypothetical protein
		724317				H5409_03365	718428	719480	1	phage tail protein
		724317				H5409_03370	719480	719782	1	hypothetical protein
		724317				H5409_03375	719779	720009	1	hypothetical protein
		724317				H5409_03380	720428	721033	1	aminodeoxychorismate/anthranilate synthase component II
		724317			trpD	H5409_03385	721035	722084	1	anthranilate phosphoribosyltransferase
		724317			trpC	H5409_03390	722081	722917	1	indole-3-glycerol phosphate synthase TrpC
		724317			crp	H5409_03395	722979	723623	-1	cAMP-activated global transcriptional regulator CRP
		724317				H5409_03400	723895	724317	1	OsmC family protein
GI2	998362	1034278	35916	IslandPath-DIMOB	dxs	H5409_04670	998362	1000245	-1	1-deoxy-D-xylulose-5-phosphate synthase
		1034278			ispA	H5409_04675	1000354	1001241	-1	(2E,6E)-farnesyl diphosphate synthase
		1034278				H5409_04680	1001238	1001480	-1	exodeoxyribonuclease VII small subunit
		1034278				H5409_04685	1001638	1002807	1	mandelate racemase/muconate lactonizing enzyme family protein
		1034278				H5409_04690	1004597	1005358	-1	hypothetical protein
		1034278				H5409_04695	1005460	1006692	1	hypothetical protein
		1034278				H5409_04700	1006747	1006953	1	AlpA family transcriptional regulator
		1034278				H5409_04705	1007344	1008297	1	inovirus-type Gp2 protein
		1034278				H5409_04710	1008715	1010628	1	NERD domain-containing protein
		1034278				H5409_04715	1011130	1011708	-1	plasmid pRiA4b ORF-3 family protein
		1034278				H5409_04720	1011723	1012598	-1	WYL domain-containing protein
		1034278				H5409_04725	1012736	1013401	1	hypothetical protein
		1034278				H5409_04730	1013517	1017041	1	DUF3883 domain-containing protein
		1034278				H5409_04735	1017199	1018254	1	hypothetical protein
		1034278				H5409_04740	1018255	1021149	1	DUF1156 domain-containing protein
		1034278				H5409_04745	1021162	1022199	1	AAA family ATPase
		1034278				H5409_04750	1022212	1022724	1	hypothetical protein
		1034278				H5409_04755	1022732	1025560	1	ATP-binding protein
		1034278				H5409_04760	1025598	1025900	-1	hypothetical protein
		1034278				H5409_04765	1026106	1026279	-1	hypothetical protein
		1034278				H5409_04770	1026435	1026791	-1	ATP-binding protein
		1034278				H5409_04775	1027369	1028265	-1	alpha/beta hydrolase
		1034278				H5409_04780	1028265	1030823	-1	autotransporter domain-containing protein
		1034278				H5409_04785	1030995	1031312	-1	hypothetical protein
		1034278				H5409_04790	1031342	1031788	-1	hypothetical protein
		1034278				H5409_04795	1031906	1032151	1	helix-turn-helix transcriptional regulator
		1034278				H5409_04800	1032157	1032450	-1	hypothetical protein
		1034278				H5409_04805	1032462	1032704	1	transposase
		1034278				H5409_04810	1032929	1034278	1	IS110 family transposase
GI3	1376175	1397681	21506	IslandPath-DIMOB		H5409_06435	1376175	1377053	1	AAA family ATPase
	1376175	1397681				H5409_06440	1377040	1377792	1	ABC transporter ATPase
	1376175	1397681				H5409_06445	1378921	1379175	1	Arc family DNA-binding protein
	1376175	1397681				H5409_06450	1379172	1379591	1	type II toxin-antitoxin system VapC family toxin
	1376175	1397681			trbJ	H5409_06455	1379748	1380518	1	P-type conjugative transfer protein TrbJ
	1376175	1397681				H5409_06460	1380529	1380687	1	hypothetical protein
	1376175	1397681			trbL	H5409_06465	1380689	1382161	1	P-type conjugative transfer protein TrbL
	1376175	1397681				H5409_06470	1382230	1382472	1	type I toxin-antitoxin system ptaRNA1 family toxin
	1376175	1397681				H5409_06475	1382484	1382768	1	hypothetical protein
	1376175	1397681			traJ	H5409_06480	1382771	1383139	1	conjugal transfer transcriptional regulator TraJ
	1376175	1397681				H5409_06485	1383178	1383636	-1	XRE family transcriptional regulator
	1376175	1397681				H5409_06490	1384027	1384752	1	recombinase family protein
	1376175	1397681				H5409_06495	1385066	1385266	1	helix-turn-helix domain-containing protein
	1376175	1397681				H5409_06500	1385325	1388111	1	class I SAM-dependent DNA methyltransferase
	1376175	1397681				H5409_06505	1388108	1390162	1	DEAD/DEAH box helicase
	1376175	1397681				H5409_06510	1390155	1391336	1	GIY-YIG nuclease family protein
	1376175	1397681				H5409_06515	1391392	1392453	1	hypothetical protein
	1376175	1397681				H5409_06520	1393348	1394310	1	SDR family NAD(P)-dependent oxidoreductase
	1376175	1397681				H5409_06525	1394381	1395529	1	MFS transporter
	1376175	1397681				H5409_06530	1395581	1396495	-1	AraC family transcriptional regulator
	1376175	1397681				H5409_06535	1396686	1397681	1	NADP-dependent oxidoreductase
GI4	2864029	2901720	37691	IslandPath-DIMOB		H5409_13445	2864029	2865015	1	FecR family protein
	2864029	2901720				H5409_13450	2865159	2867621	1	TonB-dependent siderophore receptor
	2864029	2901720				H5409_13455	2867739	2868887	1	PepSY domain-containing protein
	2864029	2901720				H5409_13460	2868934	2869458	1	hypothetical protein
	2864029	2901720				H5409_13465	2869771	2871468	1	ShlB/FhaC/HecB family hemolysin secretion/activation protein
	2864029	2901720			tpsA1	H5409_13470	2871581	2888062	1	two-partner secretion system exoprotein TpsA1
	2864029	2901720				H5409_13475	2888916	2889077	-1	IS4 family transposase
	2864029	2901720				H5409_13480	2889287	2889655	1	hypothetical protein
	2864029	2901720				H5409_13485	2890014	2890442	1	hypothetical protein
	2864029	2901720			cdiI	H5409_13490	2890992	2891354	1	ribonuclease toxin immunity protein CdiI
	2864029	2901720				H5409_13495	2891394	2892544	-1	IS3 family transposase
	2864029	2901720				H5409_13500	2893001	2893552	1	hypothetical protein
	2864029	2901720				H5409_13505	2893787	2894119	-1	hypothetical protein
	2864029	2901720				H5409_13510	2894112	2896781	-1	RHS repeat protein
	2864029	2901720				H5409_13515	2896796	2897719	-1	RHS repeat protein
	2864029	2901720				H5409_13520	2898515	2899447	-1	RHS repeat protein
	2864029	2901720				H5409_13525	2900061	2900597	-1	N-acetyltransferase
	2864029	2901720				H5409_13530	2900594	2901445	-1	class I SAM-dependent methyltransferase
	2864029	2901720				H5409_13535	2901499	2901720	-1	YgdI/YgdR family lipoprotein
GI5	4885149	4896402	11253	IslandPath-DIMOB		H5409_22590	4885149	4886027	1	hypothetical protein
	4885149	4896402				H5409_22600	4886565	4886855	-1	DUF3892 domain-containing protein
	4885149	4896402				H5409_22605	4886905	4887483	-1	tyrosine-type recombinase/integrase
	4885149	4896402				H5409_22610	4888040	4888642	1	hypothetical protein
	4885149	4896402				H5409_22615	4888671	4889918	1	hypothetical protein
	4885149	4896402				H5409_22620	4889905	4890513	1	hypothetical protein
	4885149	4896402				H5409_22625	4891526	4891972	1	adenylyltransferase/cytidyltransferase family protein
	4885149	4896402				H5409_22630	4892691	4893329	1	hypothetical protein
	4885149	4896402				H5409_22635	4893572	4893907	1	TM2 domain-containing protein
	4885149	4896402				H5409_22640	4894081	4894599	1	PAAR domain-containing protein
	4885149	4896402				H5409_22645	4894596	4895297	1	VRR-NUC domain-containing protein
	4885149	4896402				H5409_22650	4895314	4896402	1	DUF3396 domain-containing protein
GI6	5386356	5411738	25382	IslandPath-DIMOB		H5409_24840	5386356	5387570	1	site-specific integrase
		5411738				H5409_24845	5387572	5388114	-1	hypothetical protein
		5411738				H5409_24850	5388258	5388458	1	helix-turn-helix domain-containing protein
		5411738				H5409_24855	5388455	5388871	1	hypothetical protein
		5411738				H5409_24860	5388864	5389097	1	hypothetical protein
		5411738				H5409_24865	5389094	5389342	1	hypothetical protein
		5411738				H5409_24870	5389339	5389644	1	hypothetical protein
		5411738				H5409_24875	5389647	5389910	1	hypothetical protein
		5411738				H5409_24880	5390123	5390590	1	hypothetical protein
		5411738				H5409_24885	5390876	5391550	1	DUF3631 domain-containing protein
		5411738				H5409_24890	5391550	5391843	1	hypothetical protein
		5411738				H5409_24895	5391899	5392795	1	hypothetical protein
		5411738				H5409_24900	5393519	5394676	1	DUF262 domain-containing protein
		5411738				H5409_24905	5394687	5395514	1	hypothetical protein
		5411738				H5409_24910	5396828	5397334	-1	GNAT family N-acetyltransferase
		5411738				H5409_24915	5398065	5398376	1	hypothetical protein
		5411738				H5409_24920	5398376	5398612	1	hypothetical protein
		5411738				H5409_24925	5398751	5398987	-1	hypothetical protein
		5411738				H5409_24930	5399015	5401777	-1	RHS repeat protein
		5411738				H5409_24935	5401792	5402940	-1	RHS repeat protein
		5411738				H5409_24940	5405119	5405361	1	hypothetical protein
		5411738				H5409_24950	5405604	5406311	-1	hypothetical protein
		5411738				H5409_24955	5406366	5406905	-1	pilin
		5411738			pilB	H5409_24960	5407134	5408837	1	type IV-A pilus assembly ATPase PilB
		5411738				H5409_24965	5408841	5410058	1	type II secretion system F family protein
		5411738			pilD	H5409_24970	5410061	5410933	1	type IV prepilin peptidase/methyltransferase PilD
		5411738				H5409_24975	5410930	5411541	1	dephospho-CoA kinase
		5411738			yacG	H5409_24980	5411538	5411738	1	DNA gyrase inhibitor YacG
GI7	5428676	5440617	11941	IslandPath-DIMOB		H5409_25065	5427978	5428679	1	DUF2786 domain-containing protein
	5428676	5440617				H5409_25070	5428676	5429383	1	HNH endonuclease
	5428676	5440617				H5409_25075	5429367	5429591	1	hypothetical protein
	5428676	5440617			dnaB	H5409_25080	5429588	5430934	1	replicative DNA helicase
	5428676	5440617				H5409_25085	5430931	5431116	1	hypothetical protein
	5428676	5440617				H5409_25090	5431106	5431633	1	hypothetical protein
	5428676	5440617				H5409_25095	5431630	5431887	1	hypothetical protein
	5428676	5440617				H5409_25100	5431880	5432374	1	hypothetical protein
	5428676	5440617				H5409_25105	5432367	5432600	1	hypothetical protein
	5428676	5440617			yejK	H5409_25110	5432600	5433616	1	nucleoid-associated protein YejK
	5428676	5440617				H5409_25115	5433619	5433867	1	Arc family DNA-binding protein
	5428676	5440617				H5409_25120	5433864	5435600	1	ParB family protein
	5428676	5440617				H5409_25125	5435628	5436395	1	DUF2857 domain-containing protein
	5428676	5440617				H5409_25130	5436392	5437717	1	hypothetical protein
	5428676	5440617				H5409_25135	5437829	5438242	-1	hypothetical protein
	5428676	5440617				H5409_25140	5438253	5438393	1	hypothetical protein
	5428676	5440617				H5409_25145	5438550	5439278	1	TIGR03761 family integrating conjugative element protein
	5428676	5440617				H5409_25150	5439284	5439817	1	DUF3158 family protein
	5428676	5440617			ssb	H5409_25155	5439831	5440319	1	single-stranded DNA-binding protein
	5428676	5440617				H5409_25160	5440423	5440617	1	hypothetical protein
GI8	5692873	5707176	14303	IslandPath-DIMOB	ispE	H5409_26330	5692873	5693721	1	4-(cytidine 5'-diphospho)-2-C-methyl-D-erythritol kinase
	5692873	5707176	14303			H5409_26340	5693888	5694829	1	ribose-phosphate pyrophosphokinase
	5692873	5707176	14303			H5409_26345	5694946	5695560	1	50S ribosomal protein L25/general stress protein Ctc
	5692873	5707176	14303		pth	H5409_26350	5695602	5696186	1	aminoacyl-tRNA hydrolase
	5692873	5707176	14303		ychF	H5409_26355	5696227	5697327	1	redox-regulated ATPase YchF
	5692873	5707176	14303			H5409_26365	5697722	5698180	1	hypothetical protein
	5692873	5707176	14303			H5409_26370	5698180	5699330	1	IS3 family transposase
	5692873	5707176	14303			H5409_26375	5699508	5699699	1	hypothetical protein
	5692873	5707176	14303			H5409_26380	5699826	5700491	-1	uracil-DNA glycosylase
	5692873	5707176	14303			H5409_26385	5700495	5701607	-1	nucleoside triphosphate pyrophosphohydrolase family protein
	5692873	5707176	14303			H5409_26390	5701604	5702200	-1	hypothetical protein
	5692873	5707176	14303			H5409_26395	5702197	5702643	-1	hypothetical protein
	5692873	5707176	14303			H5409_26400	5702823	5703631	-1	restriction endonuclease
	5692873	5707176	14303			H5409_26405	5704024	5704329	-1	HigA family addiction module antidote protein
	5692873	5707176	14303			H5409_26410	5704341	5704619	-1	type II toxin-antitoxin system RelE/ParE family toxin
	5692873	5707176	14303			H5409_26415	5704948	5707176	1	TonB-dependent receptor
GI9	6261122	6277771	16649	IslandPath-DIMOB		H5409_28890	6261122	6261571	1	DUF4102 domain-containing protein
		6277771	16649			H5409_28895	6261558	6262766	1	integrase arm-type DNA-binding domain-containing protein
		6277771	16649			H5409_28900	6263699	6263958	-1	EscU/YscU/HrcU family type III secretion system export apparatus switch protein
		6277771	16649		fliR	H5409_28905	6263961	6264737	-1	flagellar type III secretion system protein FliR
		6277771	16649		fliQ	H5409_28910	6264737	6265006	-1	flagellar biosynthesis protein FliQ
		6277771	16649		fliP	H5409_28915	6265051	6265803	-1	flagellar type III secretion system pore protein FliP
		6277771	16649			H5409_28920	6266086	6266748	-1	DUF3218 family protein
		6277771	16649			H5409_28925	6266761	6267765	-1	pesticin domain-containing protein
		6277771	16649			H5409_28930	6267790	6268488	-1	hypothetical protein
		6277771	16649			H5409_28935	6268685	6268966	1	hypothetical protein
		6277771	16649			H5409_28940	6269173	6269409	-1	hypothetical protein
		6277771	16649			H5409_28945	6269409	6269720	-1	hypothetical protein
		6277771	16649			H5409_28950	6270430	6270936	1	GNAT family N-acetyltransferase
		6277771	16649			H5409_28955	6271520	6271816	-1	hypothetical protein
		6277771	16649			H5409_28960	6271921	6272739	-1	hypothetical protein
		6277771	16649			H5409_28965	6272825	6273091	-1	hypothetical protein
		6277771	16649			H5409_28970	6273103	6273411	-1	hypothetical protein
		6277771	16649			H5409_28975	6273408	6274574	-1	AAA family ATPase
		6277771	16649			H5409_28980	6274581	6275048	-1	hypothetical protein
		6277771	16649			H5409_28985	6275261	6275524	-1	hypothetical protein
		6277771	16649			H5409_28990	6275527	6275832	-1	hypothetical protein
		6277771	16649			H5409_28995	6275829	6276098	-1	hypothetical protein
		6277771	16649			H5409_29000	6276095	6276328	-1	hypothetical protein
		6277771	16649			H5409_29005	6276321	6276569	-1	hypothetical protein
		6277771	16649			H5409_29010	6276854	6277078	-1	AlpA family phage regulatory protein
		6277771	16649			H5409_29015	6277190	6277771	-1	hypothetical protein
