# Supplementary material for: Comparative genome analysis of multidrug-resistant Pseudomonas aeruginosa JNQH-PA57, a clinically isolated mucoid strain with comprehensive carbapenem resistance mechanisms
Source: BMC Microbiol. 2021 May 1;21:133. doi: 10.1186/s12866-021-02203-4 (PMC8088628; doi:10.1186/s12866-021-02203-4)
Supplement: Supplementary file 5 — Additional file 5: Table S5. Detail information of prophages identified in P. aeruginosa JNQH-PQ57 genome [file 12866_2021_2203_MOESM5_ESM.xlsx]

## Sheet: Sheet1
Table S5 Detail information of prophages identified in P.aeruginosa JNQH-PQ57 genome
Prophage 1, total 37 CDS
#	CDS Position	BLAST Hit	E-Value	Strand
1	691434..691748	PHAGE_Burkho_AH2_NC_018283: excisionase; H5409_03205; phage(gi399529070)	6.75e-08	reverse
2	691848..692618	PHAGE_Pseudo_phi2_NC_030931: hypothetical protein; H5409_03210; phage(gi100019)	1.7e-93	reverse
3	693076..693276	PHAGE_Pseudo_phiCTX_NC_003278: DksA-like zinc finger domain containing protein; H5409_03215; phage(gi17313259)	3.5e-11	forward
4	693324..693683	hypothetical protein; H5409_03220	0	forward
5	694047..694496	holin; H5409_03225	0	forward
6	694518..695033	PHAGE_Escher_vB_EcoM_ECO1230_10_NC_027995: conserved phage protein; H5409_03230; phage(gi937533301)	1.62e-13	forward
7	695030..695587	PHAGE_Pseudo_phiCTX_NC_003278: predicted baseplate; H5409_03235; phage(gi17313235)	3.49e-23	forward
8	695740..696066	PHAGE_Vibrio_vB_VpaM_MAR_NC_019722: baseplate assembly protein; H5409_03240; phage(gi428782737)	1.25e-24	forward
9	696063..696950	PHAGE_Salmon_SP_004_NC_021774: baseplate assembly protein; H5409_03245; phage(gi526003629)	2.12e-114	forward
10	696943..697476	PHAGE_Pseudo_phiCTX_NC_003278: hypothetical protein; H5409_03250; phage(gi17313238)	2.41e-75	forward
11	697478..699553	PHAGE_Pseudo_phiCTX_NC_003278: hypothetical protein; H5409_03255; phage(gi17313239)	2.95e-146	forward
12	699550..700008	PHAGE_Pseudo_phiCTX_NC_003278: hypothetical protein; H5409_03260; phage(gi17313240)	1.64e-25	forward
13	700051..701211	PHAGE_Vibrio_vB_VpaM_MAR_NC_019722: tail sheath protein; H5409_03265; phage(gi428782746)	6.7e-109	forward
14	701224..701727	PHAGE_Escher_vB_EcoM_ep3_NC_025430: tail protein; H5409_03270; phage(gi712913215)	1.22e-41	forward
15	701742..702086	PHAGE_Escher_vB_EcoM_ECOO78_NC_041926: hypothetical protein; H5409_03275; phage(gi100037)	4.21e-14	forward
16	702256..704493	PHAGE_Escher_vB_EcoM_ECO1230_10_NC_027995: putative phage tail protein; H5409_03280; phage(gi937533289)	3.32e-05	forward
17	704503..705375	PHAGE_Escher_vB_EcoM_ECO1230_10_NC_027995: putative phage tail protein; H5409_03285; phage(gi937533288)	6.78e-24	forward
18	705350..705556	PHAGE_Pseudo_phiCTX_NC_003278: hypothetical protein; H5409_03290; phage(gi17313226)	3.83e-09	forward
19	705614..706603	PHAGE_Salmon_Fels_2_NC_010463: tail protein; H5409_03295; phage(gi169936019)	3.49e-57	forward
20	706636..707265	PHAGE_Pseudo_JBD44_NC_030929: sliding clamp DNA polymerase; H5409_03300; phage(gi100042)	1.13e-102	forward
21	707262..707624	PHAGE_Pseudo_PMG1_NC_016765: hypothetical protein; H5409_03305; phage(gi374531677)	1.37e-18	forward
22	707621..707878	PHAGE_Pseudo_JBD44_NC_030929: ssDNA binding protein; H5409_03310; phage(gi100044)	4.3e-26	forward
23	708194..708688	PHAGE_Pseudo_D3_NC_002484: putative major tail protein; H5409_03315; phage(gi9635608)	1.41e-70	forward
24	708700..709047	phage tail assembly chaperone family protein, TAC; H5409_03320	0	forward
25	709077..709331	PHAGE_Pseudo_PMG1_NC_016765: hypothetical protein; H5409_03325; phage(gi374531663)	4.32e-16	forward
26	709378..711213	PHAGE_Entero_mEp460_NC_019716: tail length tape measure protein; H5409_03330; phage(gi428782329)	2.48e-20	forward
27	711206..711547	PHAGE_Pseudo_YMC11/02/R656_NC_028657: minor tail protein M; H5409_03335; phage(gi966197864)	2.79e-21	forward
28	711555..712250	PHAGE_Burkho_phi6442_NC_009235: gp18, phage minor tail protein L; H5409_03340; phage(gi134288683)	2.98e-82	forward
29	712253..713023	PHAGE_Burkho_phiE125_NC_003309: putative tail component protein; H5409_03345; phage(gi17975180)	3.1e-65	forward
30	713078..713680	PHAGE_Escher_HK639_NC_016158: tail assembly protein; H5409_03350; phage(gi356870622)	9.32e-66	forward
31	713739..717398	PHAGE_Entero_HK633_NC_019719: central tail fiber; H5409_03355; phage(gi428782540)	0	forward
32	717703..718413	PHAGE_Xantho_CP1_NC_019933: hypothetical protein; H5409_03360; phage(gi431811021)	7.93e-09	forward
33	718428..719480	PHAGE_Pseudo_phiPSA1_NC_024365: tail fiber protein; H5409_03365; phage(gi658307714)	2.01e-34	forward
34	719480..719782	PHAGE_Pseudo_KPP21_NC_029017: hypothetical protein; H5409_03370; phage(gi971766088)	9.94e-45	forward
35	719779..720009	PHAGE_Pseudo_LUZ7_NC_013691: hypothetical protein; H5409_03375; phage(gi282599446)	1.37e-33	forward
36	720428..721033	PHAGE_Halovi_HGTV_1_NC_021328: carbamoyl phosphate synthase small subunit; H5409_03380; phage(gi509140368)	7.74e-09	forward
37	721035..722084	PHAGE_Geobac_E3_NC_029073: putative pyrimidine nucleoside phosphorylase; H5409_03385; phage(gi985758391)	3.61e-05	forward
Prophage 2, total 60 CDS
#	CDS Position	BLAST Hit	E-Value	Strand
1	3579267..3579283	attL	0	forward
2	3584670..3586769	PHAGE_Pseudo_vB_PaeP_Tr60_Ab31_NC_023575: Putative structural lysozyme; H5409_16375; phage(gi589286886)	0	reverse
3	3586769..3587233	PHAGE_Pseudo_vB_PaeP_Tr60_Ab31_NC_023575: Putative internal virion B; H5409_16380; phage(gi589286885)	5.06e-101	reverse
4	3587257..3587721	hypothetical protein; H5409_16385	0	forward
5	3587678..3590017	PHAGE_Pseudo_vB_PaeP_Tr60_Ab31_NC_023575: Hypothetical protein; H5409_16390; phage(gi589286883)	0	reverse
6	3590014..3590643	PHAGE_Pseudo_vB_PaeP_Tr60_Ab31_NC_023575: Putative tail tubular protein A; H5409_16395; phage(gi589286882)	2.78e-151	reverse
7	3590689..3590862	PHAGE_Pseudo_vB_PaeP_Tr60_Ab31_NC_023575: Hypothetical protein; H5409_16400; phage(gi589286881)	1.23e-34	reverse
8	3590873..3591331	PHAGE_Pseudo_vB_PaeP_Tr60_Ab31_NC_023575: Hypothetical Protein; H5409_16405; phage(gi589286880)	8.9e-105	reverse
9	3591342..3592346	PHAGE_Pseudo_vB_PaeP_Tr60_Ab31_NC_023575: Putative major capsid protein; H5409_16410; phage(gi589286879)	0	reverse
10	3592359..3592982	PHAGE_Pseudo_vB_PaeP_Tr60_Ab31_NC_023575: Putative endoprotease; H5409_16415; phage(gi589286878)	1.22e-144	reverse
11	3592979..3593290	PHAGE_Pseudo_vB_PaeP_Tr60_Ab31_NC_023575: Hypothetical protein; H5409_16420; phage(gi589286877)	2.65e-65	reverse
12	3593291..3594979	PHAGE_Pseudo_vB_PaeP_Tr60_Ab31_NC_023575: Putative head-tail connector; H5409_16425; phage(gi589286876)	0	reverse
13	3594981..3595235	PHAGE_Pseudo_vB_PaeP_Tr60_Ab31_NC_023575: Hypothetical protein; H5409_16430; phage(gi589286875)	1.3e-52	reverse
14	3595247..3596710	PHAGE_Sodali_phiSG1_NC_007902: phage terminase large subunit; H5409_16435; phage(gi89885991)	0	reverse
15	3596670..3597305	PHAGE_Escher_HK639_NC_016158: terminase small subunit; H5409_16440; phage(gi356870601)	7.12e-26	reverse
16	3597309..3597539	hypothetical protein; H5409_16445	0	reverse
17	3597536..3597979	PHAGE_Pseudo_vB_PaeP_Tr60_Ab31_NC_023575: Putative lysis protein; H5409_16450; phage(gi589286941)	4.24e-95	reverse
18	3597976..3598428	PHAGE_Pseudo_phi3_NC_030940: hypothetical protein; H5409_16455; phage(gi100023)	8.46e-67	reverse
19	3598425..3598625	PHAGE_Burkho_phiE125_NC_003309: putative class II holin; H5409_16460; phage(gi17975185)	2.26e-11	reverse
20	3598816..3599181	PHAGE_Pseudo_vB_PaeP_Tr60_Ab31_NC_023575: Putative antitermination Q protein; H5409_16465; phage(gi589286935)	4.33e-15	reverse
21	3599178..3599765	PHAGE_Pseudo_JBD44_NC_030929: hypothetical protein; H5409_16470; phage(gi100010)	3.96e-129	reverse
22	3599762..3600010	hypothetical protein; H5409_16475	0	reverse
23	3600007..3600270	PHAGE_Pseudo_vB_PaeP_Tr60_Ab31_NC_023575: Hypothetical protein; H5409_16480; phage(gi589286932)	1.45e-52	reverse
24	3600267..3600683	PHAGE_Pseudo_vB_PaeP_Tr60_Ab31_NC_023575: Putative ninB protein; H5409_16485; phage(gi589286931)	1.68e-97	reverse
25	3600676..3600891	PHAGE_Pseudo_vB_PaeP_Tr60_Ab31_NC_023575: Hypothetical protein; H5409_16490; phage(gi589286929)	1.76e-42	reverse
26	3601454..3602269	PHAGE_Pseudo_phiPSA1_NC_024365: ATP-binding protein; H5409_16495; phage(gi658307749)	5.49e-93	reverse
27	3602259..3603059	PHAGE_Pseudo_JBD44_NC_030929: hypothetical protein; H5409_16500; phage(gi100002)	1.29e-63	reverse
28	3603135..3603338	hypothetical protein; H5409_16505	0	reverse
29	3603358..3603558	hypothetical protein; H5409_16510	0	reverse
30	3603572..3603814)	PHAGE_Aggreg_S1249_NC_013597: RNA polymerase sigma factor; H5409_16515; phage(gi100049)	1.5e-08	reverse
31	3603914..3604600	PHAGE_Cronob_ENT39118_NC_019934: phage repressor protein; H5409_16520; phage(gi431811060)	6.52e-21	forward
32	3605733..3606170	PHAGE_Pseudo_vB_PaeP_Tr60_Ab31_NC_023575: Hypothetical protein; H5409_16525; phage(gi589286919)	5.32e-104	forward
33	3606205..3606582	PHAGE_Pseudo_vB_PaeP_Tr60_Ab31_NC_023575: Hypothetical protein; H5409_16530; phage(gi589286918)	6.38e-88	forward
34	3606776..3607069	PHAGE_Arthro_BarretLemon_NC_031252: rnaseH; H5409_16535; phage(gi100048)	1.03e-09	forward
35	3607066..3607431	PHAGE_Pseudo_vB_PaeP_Tr60_Ab31_NC_023575: Hypothetical protein; H5409_16540; phage(gi589286916)	2.39e-80	forward
36	3607538..3607708	PHAGE_Pseudo_vB_PaeP_Tr60_Ab31_NC_023575: Hypothetical protein; H5409_16545; phage(gi589286914)	2.11e-32	forward
37	3607705..3608331	PHAGE_Pseudo_vB_PaeP_Tr60_Ab31_NC_023575: Hypothetical protein; H5409_16550; phage(gi589286913)	1.1e-116	forward
38	3608328..3608465	PHAGE_Pseudo_vB_PaeP_Tr60_Ab31_NC_023575: Hypothetical protein; H5409_16555; phage(gi589286912)	1.52e-18	forward
39	3608617..3608892	PHAGE_Klebsi_vB_KpnM_KpV52_NC_041900: hypothetical protein; H5409_16560; phage(gi100006)	1.26e-07	forward
40	3608935..3609681	PHAGE_Pseudo_PMG1_NC_016765: hypothetical protein; H5409_16565; phage(gi374531699)	0	forward
41	3609678..3610175	PHAGE_Pseudo_PMG1_NC_016765: hypothetical protein; H5409_16570; phage(gi374531698)	4.35e-115	forward
42	3610183..3610518	PHAGE_Pseudo_PMG1_NC_016765: putative transcriptional regulator; H5409_16575; phage(gi374531697)	2.08e-69	forward
43	3610529..3610687	PHAGE_Pseudo_D3_NC_002484: hypothetical protein; H5409_16580; phage(gi939482415)	1.37e-31	forward
44	3610881..3611051	PHAGE_Pseudo_vB_PaeP_Tr60_Ab31_NC_023575: Hypothetical protein; H5409_16585; phage(gi589286905)	7.58e-23	forward
45	3612920..3613354	PHAGE_Pseudo_vB_PaeP_Tr60_Ab31_NC_023575: Hypothetical protein; H5409_16590; phage(gi589286902)	2.29e-79	forward
46	3613347..3613613	PHAGE_Entero_mEp213_NC_019720: hypothetical protein; H5409_16595; phage(gi428782622)	7.33e-14	forward
47	3613859..3614179	PHAGE_Pseudo_vB_PaeP_Tr60_Ab31_NC_023575: Hypothetical protein; H5409_16600; phage(gi589286900)	2.51e-26	forward
48	3614172..3614450	hypothetical protein; H5409_16605	0	forward
49	3614617..3614781	PHAGE_Pseudo_vB_PaeP_Tr60_Ab31_NC_023575: Hypothetical protein; H5409_16610; phage(gi589286898)	2.78e-21	forward
50	3614751..3615236	PHAGE_Pseudo_vB_PaeP_Tr60_Ab31_NC_023575: Hypothetical protein; H5409_16615; phage(gi589286897)	6.55e-113	forward
51	3615239..3615562	PHAGE_Pseudo_YMC11/02/R656_NC_028657: hypothetical protein; H5409_16620; phage(gi966197830)	1.54e-50	forward
52	3615555..3616037	PHAGE_Pseudo_vB_PaeP_Tr60_Ab31_NC_023575: Hypothetical protein; H5409_16625; phage(gi589286895)	6.78e-19	forward
53	3616037..3616270	PHAGE_Pseudo_D3_NC_002484: hypothetical protein; H5409_16630; phage(gi9635629)	5.97e-48	forward
54	3616267..3616722	PHAGE_Pseudo_PAJU2_NC_011373: hypothetical protein; H5409_16635; phage(gi209552452)	5.29e-108	forward
55	3617004..3618221	PHAGE_Pseudo_PS_1_NC_029066: integrase; H5409_16640; phage(gi985757645)	1.54e-111	forward
56	3618252..3619841	PHAGE_Bacill_G_NC_023719: gp245; H5409_16645; phage(gi593777701)	7.64e-15	forward
57	3619927..3620193	hypothetical protein; H5409_16650	0	reverse
58	3620300..3620908	FMN-dependent NADH-azoreductase; H5409_16655	0	reverse
59	3621057..3621992	PHAGE_Burkho_phi1026b_NC_005284: gp58; H5409_16660; phage(gi38707948)	3.69e-08	forward
60	3636345..3636361	attR	0	forward
Prophage 3, total 19 CDS
#	CDS Position	BLAST Hit	E-Value	Strand
1	4996552..4996579	attL	0	forward
2	4997524..4998507	PROPHAGE_Pseudo_PAO1: bacteriophage integrase; H5409_23150; phage(gi15595925)	0	reverse
3	4998507..4999799	PHAGE_Pseudo_Pf1_NC_001331: hypothetical protein; H5409_23155; phage(gi9625374)	0	reverse
4	5000029..5001312	PHAGE_Pseudo_Pf1_NC_001331: putative assembly protein; H5409_23160; phage(gi9625373)	0	reverse
5	5001316..5001672	PHAGE_Pseudo_Pf1_NC_001331: hypothetical protein; H5409_23165; phage(gi9625372)	1.32e-65	reverse
6	5001677..5003014	PHAGE_Pseudo_Pf1_NC_001331: hypothetical protein; H5409_23170; phage(gi9625371)	1.21e-41	reverse
7	5003168..5003416	PHAGE_Pseudo_Pf1_NC_001331: major coat protein; H5409_23175; phage(gi9625370)	1.22e-48	reverse
8	5003429..5003680	PHAGE_Pseudo_Pf1_NC_001331: hypothetical protein; H5409_23180; phage(gi9625369)	6.89e-53	reverse
9	5003802..5004236	PHAGE_Pseudo_Pf1_NC_001331: ssDNA binding protein; H5409_23185; phage(gi9625367)	1.47e-100	reverse
10	5004752..5005042	PHAGE_Pseudo_Pf1_NC_001331: hypothetical protein; H5409_23190; phage(gi9625379)	2.37e-62	reverse
11	5005046..5005258	PHAGE_Pseudo_Pf1_NC_001331: hypothetical protein; H5409_23195; phage(gi9625377)	1.04e-42	reverse
12	5005260..5005475	DNA-binding protein; H5409_23200	0	reverse
13	5005588..5005860	DNA-binding protein; H5409_23205	0	forward
14	5005915..5006613	hypothetical protein; H5409_23210	0	forward
15	5006686..5007621	hypothetical protein; H5409_23215	0	forward
16	5007984..5008859	hypothetical protein; H5409_23220	0	forward
17	5008944..5009354	GNAT family N-acetyltransferase; H5409_23225	0	forward
18	5009552..5009579	attR	0	forward
19	5009766..5010118	PROPHAGE_Xylell_9a5c: phage-related integrase; H5409_23230; phage(gi15838319)	2.02e-20	forward
Prophage 4, total 16 CDS
#	CDS Position	BLAST Hit	E-Value	Strand
1	5424375..5425235	PHAGE_Mycoba_Ericb_NC_042330: hypothetical protein; H5409_25040; phage(gi100038)	1.94e-05	forward
2	5425237..5425974	hypothetical protein; H5409_25045	0	forward
3	5425971..5426468	hypothetical protein; H5409_25050	0	forward
4	5426474..5427295	PHAGE_Pseudo_phiR18_NC_041964: hypothetical protein; H5409_25055; phage(gi100012)	3.54e-46	forward
5	5427292..5427978	PHAGE_Pseudo_H66_NC_042342: DNA topoisomerase medium subunit; H5409_25060; phage(gi100004)	3.33e-20	forward
6	5427978..5428679	PHAGE_Pseudo_JBD25_NC_027992: hypothetical protein; H5409_25065; phage(gi100006)	2.2e-39	forward
7	5428676..5429383	PHAGE_Strept_phiARI0460_1_NC_031913: clamp-loader subunit; H5409_25070; phage(gi100040)	1.24e-22	forward
8	5429367..5429591	PHAGE_Bacill_phBC6A51_NC_004820: hypothetical protein; H5409_25075; phage(gi31415768)	5.21e-06	forward
9	5429588..5430934	PHAGE_Salmon_SJ46_NC_031129: hypothetical protein; H5409_25080; phage(gi100115)	4.04e-138	forward
10	5430931..5431116	hypothetical protein; H5409_25085	0	forward
11	5431106..5431633	hypothetical protein; H5409_25090	0	forward
12	5431630..5431887	hypothetical protein; H5409_25095	0	forward
13	5431880..5432374	hypothetical protein; H5409_25100	0	forward
14	5432367..5432600	PHAGE_Microb_Dismas_NC_042099: hypothetical protein; H5409_25105; phage(gi100029)	6.69e-05	forward
15	5432600..5433616	PHAGE_Pseudo_H66_NC_042342: hypothetical protein; H5409_25110; phage(gi100015)	0	forward
16	5433619..5433867	PHAGE_Pseudo_phi3_NC_030940: hypothetical protein; H5409_25115; phage(gi100009)	1.79e-10	forward
