# Supplementary material for: Comparative genome analysis of multidrug-resistant Pseudomonas aeruginosa JNQH-PA57, a clinically isolated mucoid strain with comprehensive carbapenem resistance mechanisms
Source: BMC Microbiol. 2021 May 1;21:133. doi: 10.1186/s12866-021-02203-4 (PMC8088628; doi:10.1186/s12866-021-02203-4)
Supplement: Supplementary file 6 — Additional file 6: Table S6. Detail information of ICEJNPA57 [file 12866_2021_2203_MOESM6_ESM.xlsx]

## Sheet: Pseudomonas aeruginosa JNQH-PA5
Table S6 Detail information of ICEJNPA57.
locus_tag	Gene annotation	Length	Strand	Start	Stop	Sequence
——	attL	46	forward	5424238	5424283	ATGGTGGGTCGTGTAGGATTCGAACCTACGACCAATTGGTTAAAAG
H5409_25040	ParA family protein CDS	861	forward	5424375	5425235	ATGAAAGCGACCTCGGTTGTATCCACCAAGGGTGGTGTAGGGAAATCCACCACCGCCGCCAACCTCGGTGCATTTTGCGCCGATGCAGGCATACGAACCCTCCTCATCGATCTGGACCCCGTCCAGCCCTCCCTATCCTCGTACTACGAGCTTCCGGAAGTTGCCCAGGGCGGCATCTACGACCTGCTCGCCGCCAACATAACGGACCCGGCGAGGATCATCTCCAGGACGATTATCCCCAATCTGGACGTCGTGATTTCCAACGACCAGAACAATCAGCTCAACAACCTACTGCTCCAGGCGCCCGATGGCCGGCTACGCCTGGCGAACCTGATGCCCGCTCTGAAAGAAGGCTACGACCTGGTGCTGATCGACACCCAGGGTGCGCGCTCTGCTCTC…
H5409_25045	hypothetical protein CDS	738	forward	5425237	5425974	ATGACGAAGACTCCTATCACCCAAGCCCGCGACGTCGACGCGGAACTTGTGCTGCAACTGGACAAGTTCGGCAGTGCTGCCGACCTTCGGAGCCAGCAGGCCAAATTGACCGGCGCTGCGCGAGAAATACGCAAGCTGACTGGTGGCGGTACCGACCTGTTCGGGAAGCTGGGTTCCTACTTGAGCTTCGAACAAAAGCAGCTCCTACAAGACGCTGCGCGCTTGCTCGACTCGGTGAACAAGCAGATCGAGCATGCGAAGGAAAAGCGTGATCGCGACGAGAAACAAGCCAAGAAACGGCGTGAGCTGCGTGGGCGCCTGGCCAAGCAACTGGTCGCCTCGAACTACCCGCTTCCGGCAAACACGCTCGAAGAGCGGCTGGAAATACTGCAGATCGCG…
H5409_25050	hypothetical protein CDS	498	forward	5425971	5426468	ATGAACCTCCAGAACCGCAACAACCTCCTCCTGAGCTTGATCGCCGAGACCCAGTTCGACGCCTACGTGCAAGGCTACATGGCCAAAGCAGGCGCTGCCGCAGGTGCTTCCGAGAATCTGCAAATCGAGGCTGAAGGTGCTGCGATGTTGCAGGGCCTGGTCGCTCCGGTTCGCGCTCAGCAGCGTGCCTGTGGACAGTCCCTGCAGAACGCCCTGCTCCAAATCGCCCACGACCTACTGTTGCAGACGAAATCGCAACTGGCCATCGCGGCCAATGCCAGTTCGATCCAAGTGATCCAGCGGGACATGAACAGGGCGATCTGGAACATAGCTACTACCATCGATCACCTGGCCGAGTTCGCCCAACCCTCGCAGGACACTGTGAGGGTCATCGAACGG…
H5409_25055	hypothetical protein CDS	822	forward	5426474	5427295	ATGATTCAGGCCCACCTGGTCGAGCGCGATCAGTTCGGCTTCTGGACCCATCCGAACTATCCGGACCTGGCCGACAACTGCTCTTCCAACGAAGCGCAGGAAACGCTGCGCCGGCTTGGCCTTGAGTTGCAGACCGTCTTCATGGAGTCGGATGCGCCTCGCCTCTACGACTCTGCACGATCGGACCAACGATACAGCGAGTGGATCCCAACGCGGCCCGAAGGCTCCGGTTGGTTCGTGCTGTCTATCCACGATACCGAGAACGGCCCGGTGTGCCAGTACGTGAGGCCCCTCGCAGAGAGCCTCAGCCCAATCGATCTTGATGCGGCAGCAGAACAGCATGAGCGCCTGCTCAGCGAGGCTTGTGCCAAGGCCTTGAATCAGGGCGACGTCGCCCAG…
H5409_25060	hypothetical protein CDS	687	forward	5427292	5427978	ATGAGTGACCCCAAGCTCAAGCCCTGCCCGCTCTGCGGCAGCACGAACATTCGAATGCTGGAACCCGAGCTGCTCGACACCGATGCCTGGAACTGTGCCATTGAATGCCTGGACTGCCAGGTTCACATCGGGCCGTCCTACTGCGAGCCAGACCCGGTAACAGCGAGGTATTCAGCACAGATCGACTGGAATAGACGCCCAAGCGCAAAAAACCACGCGGACAAGCGTGAGCAGTTCTTGATGGCCAACCTGCTCGCCGCCCTGGAGGTCGCACTGGGCGACGTAGCAGCCCTGGCTATTGTCGATCGGGTAAGACAGGCCACAGACCGAATTTACCCAACTTCGAACCTCTCCCCTGTTCCGCAGGCCTGGCTCGATGTACAGGCCGAGCGCCGGCGC…
H5409_25065	DUF2786 domain-containing protein CDS	702	forward	5427978	5428679	ATGGACAAGCAAAAAGTCCTCGCCAAGGTCGAGAAGCTGATGGCCCTGGCGAATGCCAAGGGGGCCACGCCGAACGAGGCGGAAACCGCATTGCGCCAGGCCGCGATCCTGAAGCGGCAGTTCGACCTCAGCGATGCGGAGATCTCGGCCCACACGGTGGAAACCGCGTGCGTTCCCACTCGAACCAGGCGCTCTCCTGCCCCATGGCTGCATGAACTGGCCGGGATCTGCGCCAGTTCCTTCGGCTGCGACTACCTGGCGGCATACGCGATGCCAGCGGGCTGGACGTTCAAGTTCATGGGCCGAGGGATCGGCCCTGAGCTGGCCGCTCACGCCTACTCTACGCTCCACCACCAACTGGTGGCGGCGCGCTCGGCTCATGTCGCCCAACAGAAGCGC…
H5409_25070	HNH endonuclease CDS	708	forward	5428676	5429383	ATGACTCGCTCTGCTCTCTCGACCATCGCCTACGAGGCCCTTGTGCGTGCCCGCCGCAAATTCAGCAACCGAGAGGAGCGCTGCATCCGCGAAACCTGGACCGCCGAACAGGAACTGGTGCTGCTGCGCCTGTATCCGGATATGCCGAACGAGGTCCTGGCAGCCAGGTTGAACAAAACGCTCCAGCAGATCTGCTCCAAAGCGTATCGGCTCGGGCTGAAAAAAAGCCCCGAGTTCTCCAAGAAGATCCGGCAGGACTGGGGCAGCGCAACTCGGTTCAAGAAGGGAAACACCCCATGGAACTGCGGCATGAAGGGGCTGCCCGCGCGAGGACGCGCACCAGAAACGCAGTTCAAGAAGGGGCAAAAGCCCCACACATGGCTCCCAGTCGGCAGCACG…
H5409_25075	hypothetical protein CDS	225	forward	5429367	5429591	ATGAAGAACAAGATTGAGGATCTGCGTAATCACCTCTTTGCCACCATCGAAGGGTTGCTTGACGAAGACAAGCCCCTGGATATCGAGCGCGCGAAAGCGGTGGCTCATGTGGGTTCGGTGATCATCGAGTCCGCCAAGGTGGAAGTGAAAGCGCTGGAGATCATCGGCGCGCCGGATGGCAGCGCAAGCACGTTCCTGCAGATCGGCCGGGAGGACTCGAAGTGA
H5409_25080	dnaB CDS	1347	forward	5429588	5430934	GTGAGTGTTCTGGAACTTACGCCGCCGCACTCCGTCGAGGCGGAGCAAGGGGTACTCGGCGGCCTGATGCTGGACAACGCGGCATGGGACATTGTCGGCGATCACCTGCAGAAGGAGGACTTCTTCCGGCATGAGCATCGGCTGATCTTCATCGCCATCAGCGAGTTGGCCGCGAAGGATGCTCCGTTTGATGTCGTGACTGTGTCGGAAGCGATCGAAGACCTTCCAGAAGCTGGCGGGCTGGCCTACCTCGGCCAGCTCGCCGACAACACGCCCTCCGTGGCCAATATCGAGGCTTACGCGCAGATCGTTCGCGATCGGGCGCACCTGCGGCAGTTGATGTCTCTCGGGCACCACTGCACCAGGACCGCCTCGAACCACCAGGCAAATCCCTCTGAG…
H5409_25085	hypothetical protein CDS	186	forward	5430931	5431116	ATGAACACTTCCCAGCCCCTGGTCACCCACCAGTGCATGAATTGTGACCAGCACCACCCACACCATTTGGTGCGCCAGGTTCTCCCCGCCGAGAACACCCCAGAAGGAGAAGCCGAGGTGTTGGTCTGCCCCTGCTGCGGAAGCTACGACGTCCATCAGTTGGAGGCTGTCTTTGATGAACACTGA
H5409_25090	hypothetical protein CDS	528	forward	5431106	5431633	ATGAACACTGAAGCCCGCTTTCCGAGTATCCACGCCTCGGCCGCGTTCACCGACTCGGCAGTGGTTCATGCCAATCACGTTGGGGTCAACCCCATCGAGCTGGACGCCCTCAGCCAAGTGATCTCGCGCCTTTCGCGGGACGAGAGCACGGTCGCACCCAGTTCGATGGAGCGAGAGCTTCGTGAGCTGGAGGAACTGGGGTACATCGAAATCTCGACCACCCAGGCCAGGACTCTGGTGGTCACTACGCGCGCTCCGGGGCAATTGCTTTCGGCTTACTTCTGGTCGGTATGGATCCCGCGACACCTGTTCAGCTGCTCGCTGAAAGTGAGCCTGGTGCCGCACCTCTGCTGCGGCACTCAGGACTCCCAGCACCTCACCGCCGTGTTCCGCATTGCA…
H5409_25095	hypothetical protein CDS	258	forward	5431630	5431887	ATGAAGGCGTCCCAGACCTATCAGTGCATCGTCAAGTTCGATGGTGCCGGTTTCTGGACCAATACCATTCAGAAGCAGCGTGCGACCTGCACCTGGAGCGACAAGGTGGCAGCCTCCCGCCTTGCCGAACGACTGTTTGGCGAGGACAACGCATACATCACCCGTATGCCGGTACAGGCAGGCGACCACGAAAAGCGCATCGAGAGCCGCTGGGCGCTGTCCTGTAGAAATCCCAAGGAGGTAGCGCGCGATGCCTGA
H5409_25100	hypothetical protein CDS	495	forward	5431880	5432374	ATGCCTGACGTCACTGCCTACCGGCCGCTCGAGCACTTCCAGAAAGTCGAGCTGATGCTTGAGCTCAAGTTGCGTGAAGGTCCTTCGTGGATCTGTCTGAACTGCGGCTATCACCTGGATGGCAGCGGCGCACAGCCCTGCCCTGACTGCGGAAAGTCGCGCTACTGGACCAGCGGTTGGAGTGTAGGTCGTGGCCATCGCTTCTCGGCAGCAAGGGAAGAGTGGGAAAACCGCCTCAGGACACGGTCGCGGTCACCTGTCGCGTCAACGGCACCAGTAGCAACTGACGACGTATGCACTCAACTGCGCACAGAGGTCCGCATGCTGCGTTCTGCGCATGACGACCTGGCCTGCAGCCGACAGAGCGATCGTCGCAGCCTTCAGGCGCTGGTGAAACGT…
H5409_25105	hypothetical protein CDS	234	forward	5432367	5432600	ATGCATAGTTTCCTTCGCGGCGCCCGGGAAAGTGTTCGACGGCTGGTGGCCTTCGCTCAAGCCGAAGGCTGGAGCGTCGACCGCTCCGCAGGCGGCCACTTGAAGCTCAGCAAGATCGGCTGCGCCTCGATCTTCATTTCTTCCACGCCAAGCGACGCACGCGGCGAGCTCAATGCCCGCGCCCTGCTCCGTCGAGCCGACAGGCAGCGTTTCCTGAACCAGGAGTCTTTCTGA
H5409_25110	yejK CDS	1017	forward	5432600	5433616	ATGCCTATCAAACACGCCATCGTCCACCTGATCGAGAAGAAGCCCGACGGCACCCCGGCCGTGCTCCACGCGCGCGACGCCGAGCTGGGCGACTCCCAGGCCATCGAGAACCTGCTGGCCGACCTCAACGAAAGCTACAACGCCAAGAACAAGGCCTGGGGCTTCTTCCAGGGCGAGTCCGGGGCCTACCCGTTCAGCGGCTGGCTCGGCGAGTACCTGGAGGGCGACCGCGACTTCGTCGGCTTCAGCCGCGAAGCGGTCGAGCACCTGCAAAAGCTGATGGAGGAGTCCAATCTCTCCACCGGCGGCCACGTCCTGTTCGCCCACTACCAGCAAGGCATGACCGACTACCTGGCGATCGCCCTGCTGCACCACAGCGAAGGCGTGGCGGTGAACGAG…
H5409_25115	Arc family DNA-binding protein CDS	249	forward	5433619	5433867	ATGGCCCGAGAAACCGAAGATAAGTTCGTTGTCCGTATGCCCTTGGGCTTGCGCGATCAGCTAAAGCAAAAAGCCGCGGATAACCACCGTTCGGCCAACAGCGAGATCGTCTACCGACTGGAGCGCAGCAACGCGCTCGAAGAAGAACTCGCGCGAGCAAACCGAATGGTCGACGAACTCTTCGCCAAGAACCAGCGCCTGCAGGCTGAGCTGGCGGCGGCGAACACGCCTCAGGTGGCGGAGGCATGA
H5409_25120	ParB family protein CDS	1737	forward	5433864	5435600	ATGAGTATGGCCAAGATCAACCCGCAAGATCTGAAAGACCGGCTACTTGCCCCTGGTTTTACCGCGCCGCCCAAGGTTCTGGAGCAGTTGTCGGACCCGATCAGCGACACGCCCATGGTGCTGACACTCGACCAGGTCCTCCCCTGGCACGATAACCCCCGGACCACTCGAAACCCGAAATACGATGAGTTGAAAGAATCGATCCGGCATCGAGGCCTCGATACGCCGCCACCAGTGACTCGACGCCCTGGGGAAGACAAATACCGCATTCGCAACGGCGGAAACACTCGCCTGGAAATTCTCAACGAGCTCTACAAAGAGACCGGCGACGAGCGTTACTTCCGCTTCAACTGCCTATTCCGCCCCTGGGATCAGCAGCGCGGCGAAATCATCGCGCTG…
H5409_25125	DUF2857 domain-containing protein CDS	768	forward	5435628	5436395	ATGTCGAAGTCGTTGATCAATGAAGCGGTGCTGACCCAGGTGCTCAACCACCTGCGCAACGGCCAGCTCAGGCGTTGTGCCGAGATGGGGCTGCGGCCGGAGATTCTGGCTCAGCTCCAACAGCCTGCCGTCATGAGCATTCTGACCAATACCCCGGTTTCCTGGGTAGACGTCAGAGTGAACATCGACGTCATGGAGAAAATCCTGGCTACAGCCGAGCGCAGCGCGCAGGAAGACCTGCAGATCGAACGCGCACTGAAGCTGGGAGCCACCACAACGATGATCCAGAGCTTTTTCGGTCTGTCGCCGGAGGACACCGCCACCAAGCGCTTGATCCTGGAGATCCACCCGCGCCGCGGTCGCTGGCGGCAGCTCGATGAACAGATCGAGCGCCAGATA…
H5409_25130	hypothetical protein CDS	1326	forward	5436392	5437717	ATGAGGCTGTCGCGCTTTCCCATCTCGACACTGCTGGACTCGGCCTCGGGGCATCTCGAGGCCCATTTGTATAAGAAGCGGCTTGCTGCCGAAAGCGGCGAACCGCTGGCTCAACAATATTCCGGCATCATTTTCAGCGGCAATCCTCATGAAACCGTTCCACGGCGCCTCCTCCTGGATAAGCGTCTCACTCCGCTGGAGCGGAACTGCTGGCAAGTTTTCCGCTTGCTCATCAACGACGACGGACTGACCGCGTTCCCGACATACGAGCAACTGCGCCCCTATCTCGGCATGCAGCCGGGCAAGATCGCCTCGCGCGAAACCATCGCCAAGGCACTCACGGTCCTTCGTCTGACCCGCTGGCTCAGCCTCGGCCGACGCCTGCGCAACGACCTCAAC…
H5409_25135	hypothetical protein CDS	414	reverse	5437829	5438242	GTGGTTGATCCCTGCTGGAGTGTTGCCAGTGGCATCACCCAGCTCGCCGGCGGCACCAAGGCCGGTTCCTTGCTGAGTGATTCCAGTGGAATCACCCAGCTCGCCGGCGGCACCGAGGTCGGCTCCTGCTGGAGTGTTGCCAGTGGCAACACCCAGTTCGCTGGCGGTGCCGTGGTTGATCCCTGGTGGAGTGATTCCAGTGGAATCACCCAGCTCGCCGGCGGCACCGAGGTCGGCTCCTGCTGGACTGTTGCCAGTGGCAACACCCAGTTCACTGGCGGCGCCGTGGTTGATCCCTGCTGGAGTGTTGCCAGTGGCATCACCCAGCTCGCCGGCGGCACCGAGGTCGGCTCCTGCTGGACTGTTGCCAGTGGCAACACCCAGTTCGCTGGCGGCGCC…
H5409_25140	hypothetical protein CDS	141	forward	5438253	5438393	GTGAACTGGGTGTTGCCACTGGCAACAGTCCAACAGGACATCGGCTTTACGGAGCTGCAGGAACTGAGCGAGCTGCTCGGCAAGCTCAAAAGTTGCGTCGACGTAGCGATGGACAACGCCCCTGAGGCGGCCAAGAGCTGA
H5409_25145	TIGR03761 family integrating conjugative elementprotein CDS	729	forward	5438550	5439278	ATGGCTGAAACCCATCGGCTTCAGATCGGCTCTCTCCGCAGCGATGTCGCCCTGACGCTTCACACTTATCACGCCGCACGCATCTGGACCGGCCGGCAGAAGTCGGAAGCCAAGCACAGCATCCTCGGCCTCTCCGGCTTCTGCGCATACGTGAATCGCATGCACCGCGGGGCAGCACAGGACGATCCGTACTCCGACTGGTGGCTGGTTCAGATCGAAGAGAAAGTCGAGAGCTGCCAAGCCGCGCTCAAGGCCATCGACCAGCGGCTGGATGACGTCATGGCCAAGCTGCCAGCGACCCTCGATATCTCCGAGAACCTGTCCGTCACACCGGTCAAGGTCCCGTTGTTCATCTCCAACCCTCTCGGCTTCAAGGCAGTCTATCTCCTGACCAACTAC…
H5409_25150	DUF3158 family protein CDS	534	forward	5439284	5439817	ATGCGGCAGCCCGATAAGGACCAGCAAGGCGCTCTGCAACAAAGTGCCTTCCGCCCACTGCAACAAACTGCCTTCCAGGCGCTGCAACACAGTGCCTCACTAAAAGGCCTTTTAAAGCCTTTTAAAGGTAAGGGGGAGCTGGCCCAGTTGGCGGAACAGTGCGAAGCCCTGGAGCAGGGATTACTGGAACTTGCCCAGGGACTGCTGGCCCAGGTTCGTCGCCCCCCCTTCACTCTACTGCCCACCCGACTCATCGAGCAGCGCACATCCGCCCGCACAACCTTTCTTCGCTGGCAGCACATTGCATCCCGGCGGATGGGCGTCGGGGTGTGGACGGAAATGCTGCGCCAGGACAAGACCCCGGAATACCTGCTGCAAGACCTCTACGAGATGGAGCTG…
H5409_25155	ssb CDS	489	forward	5439831	5440319	ATGGCTACCCCCGTCTTCTGGGAAGGCAACATTGGCTCGGCGCCGGAGCACCGCAGCTTCCCCAACGGCAACAATCCCCCGCGGCAGTTGCTGCGACTGAACGTGATGTTCGACAACTCGATTCCCGATGGCCAAGGTGGCTACAAGGATCGCGGCGGCTTCTGGTGCAGCGTCGAATGGTGGCATCAGGATGCCCAGCGCTTCGCCGAACTGTTCACGAAAGGTATGCGCGTCAAGGTCGAAGGCAGGGCCATTATGGACCGCTGGCCGGACAAAGAGTCAGGCGAAGAAGTCCAGGCGCTGAAGGTCGAAGCCTCACGCATTTCCATCCTTCCGCATCGCCTGGCCGAGGTCACCCTGTTGCCGTCTACCAACGGCCAATCGACCCAGCATCAACAG…
H5409_25160	hypothetical protein CDS	195	forward	5440423	5440617	ATGAACAGCAAAGATGACCAAGCAGGCTCACATTGCTCATTTCGGGATCGCGATGAGCCGTTGACAAGGCAGCCCCTCAGCGCCGACGAGATATCAGTTCTGGAGTGCATGGCGCTTATGGAGGAAGAAGATCGCGCATCCTTCATCAGGATAGCCCAAGGCATTGCCGATGCGACGGTGAAACGCCGGTCTTAA
H5409_25165	CrpP family protein CDS	198	forward	5440839	5441036	GTGTCAAAGAGAGCGACCGATACCGACAAGCTGGACAGACGACACTTCAACGATCCCCACCGGACTGTACGGGCTATTGGTGCTGAGGCCGCGCGGAAAGGGCTACGGGTGTTCGACTGCCCCTACAGTCATCCTGCGATGCGGGCGTCCTGGTTGAAAGGGTTTGCCCAGGAGCAGCAACAACAGCTCGATTTCTGA
H5409_25170	hypothetical protein CDS	195	reverse	5441337	5441531	GTGGACAAGTTCACAAGCGTGCCCGAGATCGAAGGCCTGTTTTGGCACTTCGAGAACGGTGTCTCCGAGCCTCTCCCGGTGCTGATCAACCGGGCGAAGTGGGGAAGGAAATTCAAATCGCTCAACGGCGCTGAGCAGTCTTGGCTCCGTGACGGCGAGTATCTGGTTGGACCGCAGCCCACTCCGGCTGCTTAG
H5409_25175	vapC CDS	411	reverse	5441547	5441957	ATGCTCAAGTTCATGCTTGACACCAACATCTGCATCTTCACCATCAAAAACCGTCCGCAAGAGGTGCGCGAGGCGTTCCTGCGCCACCACGACCAGATGTGCATCAGCACCGTGACGCTGATGGAGCTGATCTACGGCGCAGAGAAGTCCTCGAACCCCTCGCGCAATCTTGCAGACGTGGAAGGCTTCGCTGCTCGTCTGGAGGTGCTCAAGTACGACCAGGAAGCTGCCGCCCACACCGGCCAGCTCCGCGCTGAACTGGCCCGTCTCGGCAAGCAAATCGGCCCCTATGACCAGATGATCGCCGGGCACGCCCGCTCTCAGGGCCTGATCGTGGTCACCAATAACCGCCGCGAGTTCGACCGCGTACCCGGCTTGAGAGTTGAGGATTGGGTCACC…
H5409_25180	antitoxin CDS	243	reverse	5441957	5442199	ATGAGGTGTGTCGTGGAACAAGGTTCTGTTTTTCAGAGCAATCGTAGCCAGGCCGTAAGACTGCCCAAGGCCGTCGCGCTTCCTGATGACGTTAAGCGTGTGGATGTGGTCGCTGTGGGGCGCGCCAGAATCATCACGCCTGCCGGTGAGTCTTGGGATAGCTGGTTCGATGGCGAGGGCGTTACTGCCGACTTTATGGCAGAGCGTGAACAGCCTGCCGATCAGGAGCGCGAGACTTTCTGA
H5409_25185	topA CDS	1920	forward	5442505	5444424	ATGCACCTCGTAATCATTGAAGCCCCGGGCAAGCTGAAAAAGCTGAGGTCCCTTCTACCCTCGATTCGTCCCGACGTGACCTGGCAGGTCGAGGCGACAGCCGGCCACATCAGAGACCTACCCGTTCACGGGCAGGATCCGCAGATGCTCACCGTCGGCGTGGGCCAGGATTTCAAACCGCACTACCAGATCCTCTCGGGCAAGGAAAAAACCGTCGCACGGCTGAAGGAGCTGCGGCAGAAAGCCGTGGAAATCTACGTCGCATCGGACCCGGATCGCGAAGGCGAAAGCATCGGCTGGCACATCCTCCAGGCTGCCGGGATCAAGAACTACAAGCGCGTTGCCTTCAAGGAAATCACCAAGTCGTGCATCAGCGCCGAGCTCAGCTCGCCGCGCCGT…
H5409_25190	hypothetical protein CDS	753	forward	5444432	5445184	ATGAACATGCAAACCAGCACCGACAGGAACCTCAATTTCGACTTTGTGCGCAGGCAAGTCGAGCAACCGCCAGCTTGGGCCTCTGAGGTCCTGCTGTCATGGGAGGAAGCCTACCCCCAGGAAAAGCACGCCTTCCTTCAAAGCCACTACTGAACCGAGACGGGATCGATCAATGTGTTCCGCGTCGTGGGTACAGACCATTGGGATTACCAAGGAAAGTCCTGGCTCGACTTCCTCACTGGCGGCAAGCGAATGCAGCGAAACCTGCAGACCTTGCTGGACAACCCGAGCTACTACCTGCAGCCAACGGAGCGCAGGCCCGCGATCCACTACAACACGCTCGATGGCTTGAGCTTCTACGTCGGCTCCGACGGGAACCACCGTACCTGTATTGCTCGA…
H5409_25195	LysE family translocator CDS	606	reverse	5445301	5445906	ATGCACTTCGATACCTGGATGTTCTATCTGCTGACGTGCTGTGGCATCTCGGTCGTCCCCGGCCCCAACGCGCTGCTCGTTCTCACCCACGGCGCGCTTCATGGCAACCGCAAGACGCTTTTCACGATTACCGGTGGCGTCATCGGCTTCATCGCCATGATCGCGCTGTGTGTGCTCGGCCTGGGCGCACTGCTGAAGGCATCGATGCTCTGGCTGACCGTTCTGAAGGTTGTCGGTGGGCTCTATCTCATCTGGCTTGGCGTCAACATCTGGCGTTCGGAGCCAGTGACCCTCTCCCTGGGCGATCTTTCCAACTCGAGCCGGTGGTCGCTATTTCGTCAGGGGCTGCTGTCCGCCATTTCCAACCCCAAAGCGCTGCTGCTGTTCACCGCATTCATC…
H5409_25200	LysR family transcriptional regulator CDS	870	forward	5446028	5446897	ATGTCGCCTCGGGATCTACAGATCGATTGGCTGAAGTGCTTCGTTGCGGCGGTTGATACGGGCTCTCTGTCCAGCGCCGCCACTGAGGTGCACCGGTCGCAATCCGCTGTGAGCATGCAGCTCAAGAAGCTGGAGGCGGCGCTCGGTCGCCAGGTGCTGAGCCGGGGGCCACGGCATCTTGAATTGACTGAGGACGGGCAGACGCTGCTGGGCTACGCCCGACGGATGCTAGCGTTGCACGCCGAGACCCAGGCTGCCTTCTGGGGCGAGGAGCTTACCGGGAAAATTCGCCTGGGTGTCGCGGAGGACTATGCGGCGCACTACCTCACGCCGGTCTTGAAACGTTTTGCACCACGGCACGGTGGCGTCGAGATCGAGTTGAGCTGCGAACAATCGACC…
H5409_25205	hypothetical protein CDS	1890	forward	5447341	5449230	GTGGCACCACTCGACAACGCCCCCCCTAGCAGGCCGCTACAGGATCCATCCCTGGCCCGCTACAGCGAGCGGCAGCTCGCCGTCGCCAACACCTGGGCAACGCATTTCTCCCTCGTAGGGACAGCTCGAACCAAGTTCATCCGTCACTACCTGCGCAGCACCTCTACGAGCAGGTGCTGGTGCATCACCGTCGCGGCTGACAACGGTGTGCGTTATACCATCATGCGTGCAGGGCCGCTGCTCCAGGTATTCGACGGTCAACTGATCGGTGCGTGGGAGTGCAAGCCTGCCCATCGTATCCCGGCAAGCACGCCGTCTCCAGCAGGGGCCTTGAAGCTGCTACAGCGCCTTCAAAAGTTCGACGACGCAGTTGCTGTACTCAGCTCATACACAAAGCGA…
H5409_25210	DEAD/DEAH box helicase CDS	1974	forward	5449227	5451200	ATGAACCGTCCACGCCTGATCAACCGTACCTCCGCGACACGTTCGACGCTTCTGCAGCGGGCGATCTTCGACGGCTACGACTTCGGCTTGAAGATCCCCTATATCGCAGGCAGCAACCGCGCGCTGCTGGAGCTATCCGGCTTCTTCATCAGCGCCCGGGAGCATCCGTTGCACCGCTACTGGCGGGTCCCCAAGGGCAAGCTGCTGCCTGAACTGGACACTCTGTACAACCGTCTCGCCGAGCTCGCTGGAGGCCTTCACTCCCAGTCCTGGCGGGAGTTCAGCTCCTTGGTCGAATCCGCGCAGGCCTCGCTTGACCGACAGGTCTTCACCTGGGGGATGCTGCTGCGCATCGCGCCCCTGGCCGAGGGAGGCGTCCTACTGTCAGGCGAGTTCCAT…
H5409_25215	TcpQ domain-containing protein CDS	1113	forward	5451288	5452400	ATGACCAGGCAGTTGACCACTCTCACGCTGTGCCTGCTGCTCGCCAGCTGCACGACCCACAAGGCTGAGCCGGCCAGGCCAGCCTTCGACAGCAGCCGCAATCCAGACCTGCTCTCCCCGGACCTGTATCCAAACGGCGTGCAGCCGGAGAAAGAGCCCGTCGTGCGCTACGGGCGCTACACCCTGGTCAGCACCCAACCTGATGCCGGTCAACGCGACCTGATGGCCCAGATCATCGACGTAACCATCCCGTCGAGCATGAACCCGAGCGTCAAGGACGCCATGCAGTACGTGATGAGCCGCTCGGGTTACTCGCTATGCCCGGCAGACGCCGGTCATGTGAACATCCTCTACACCCGGCCGCTGCCGGCAGCTCAGTACAAGCTTGGCCCGATGACC…
H5409_25220	PilN family type IVB pilus formation outer membrane protein CDS	1710	forward	5452400	5454109	ATGCGTGCCCCCCTGAAGAACCTCTTGCCTTGCCTCCTGATCCCCGCACTGGCCAGTTGCTCGGTCACGCGGGTGAACGAGTCGGCTGATCGTGTCGAAGCCACGGCAGACTCTGCGTCATCGATCGCCGCCCAGGTGCGCAACACCCGACCGGATCGGCGCGATACGGTGGTGTTCTCCGACAAACCCTGGGTCAGCACGAAACCCCTGAGCGTTTCGCACACCTTGTCCAGTGACTGCATCGTGACGTGGCGCCCTGCAGGCGCAGCGTCGCTGCAGGAGGCCGCCCAGGAAGTCATCAACCAGTGCCACATGGCGGTCAGTATCACGCCCGACGCGCTGAACCCGGCCGCCTTCGCCGTGCAACCTCAGCAGCGCGCGAGCAACGCCCCGCCGCCC…
H5409_25225	pilO2 CDS	1326	forward	5454113	5455438	ATGGAGAAGCCTGACCTCGGCAGCCGTGGACCAGACGTCTCGATCCTGAGCTACCACGGCAACAAGTTCGTCAGCGGCCTGTTCTGGCGGCCGCTGTCCAGCCAGCGGCAGTACATGAAGGAAGCGCGCAAGCTGGGCAAGGAAGAGCATCTGGACATCGTTGCCATCCGCCATTCGCCGACGGTGATCCAGGCCGGCTTCGTTTCGAAGTCGCAAGGCGCAGTCAAGGGCATGTACTCCCTGGCCTCGGCGCTTTCAGGCCAGTTCGACGGCGACTTCCTGGCCTGCTGGAAAGTCGAGGAGGACCGCTACGCGCTGGTCGCCACGCTCGATGGCGCGATTGTCCCCGGGCAGGATGTGGTCACCAGCCTCGACGAGGCCCGGGACCGGGTCAGGAAG…
H5409_25230	pilP CDS	534	forward	5455428	5455961	ATGCGAACTGAGCCGATCGGCATGGCCGTGGCCGTGCTCTTCCTCCTCGCGTCCGGCCAGGCCTGCGCTGGCACCGTTAGCGAACTTGCAGAAATCCAGGCCCAGGCCATCCTCACCGAAGCCAAGGTGCGCCTGGCCACGGCGCAGCGGCAATTGGAAGGCAAAGGCGAAACCGGCCAGGTCGTCAGCGCCCAGGGGCAGACGTTCGCCATGCCGGTGCCGGCGGCGCCGCCGACGATCACGCAGCCGGTTCCGCCAGTGGTGCGGACCATCTACGGCGCCGGCGGCAAGATGACTGCCACGTTCTTGTTCCCGGGCGGGTACGAGGTTGACGCCGCCAGCGGCGCGGAGCTGCCGGGCAACTACCGCGTCGAGTCAATCTCGCTGGACCAGGTCGTG…
H5409_25235	tadA CDS	1581	forward	5455970	5457550	ATGACGAACCTTCAGATTGCCGCGCTTGCGCAACCCTCCATGGTGACCCAACTGCTCACCGCCGACGGTGGTGAATGGGAGGTATCGAAGCACCTGCAGGAAATCATGGCCCTGGCCGCCGACGGCACGCTCTATCTATCGGAGAGCCACCAGAACGACATACACGTTCTGTCGTTCATCGACCGTCTCGATCGCCGTGGCTTCCGATACCAGCTCAACCTCACCGACCTGCAGACCATTCACCAGCTTTACCGCGCCGTCGCCATGGACGGTCTGGTCGATAGCGATGGCCAGCGCGCCACCCAGATGCAGGAGCGCGTGGTCAAGATCATTCGTAAGGCCACTGAGCTGCGCGCCAGTGACGTGCATTTCGTCGTGAGTCCCGCCGGCACCGGCAGC…
H5409_25240	type II secretion system F family protein CDS	1080	forward	5457550	5458629	ATGGGGGGCTTCTGGGAGCAGTTGCAGTTCGCCTTCTACAGCAAACAGTTCGGCCGCAAGGAACGCCTGCAGTTCTACGAAAGCATGTCCACCCTGCTCGAAAACGGGGTCCCGTTGAAGGATGCTGTGGCAGAGGTGCACAAGATATTCGCTCATGAGGGGCAGCATCCGTTTCATCCGGTGGCCATCGCCAGTCGCGAAGCGCTGATGGGGCTGTCCAACGGCAAGCGTCTGGCCACCGCCATGGCGCTCTATCTCCCCGCCCAGGAGCGAGCGCTGATCGAGGCCGGCGAGATGAGCGGCAACCTAGTTCAGGCCATGGGCGATGCCGTCTCCCTGGTCGAGGCCCAGGCCAGGATCCGCGCCACCATCTGGCAGGCGCTGCTCTACCCCTCGGCG…
H5409_25245	pilus assembly protein PilX CDS	531	forward	5458651	5459181	ATGAGCACTACGCAACGCACTTCCCGTCCGACGCAGGGCGGTTTCGTTTCCATCGAGATGATCATCGTGCTGATCATCATCGCCATCGGGGTCGGCCTGGGCCTGGCCGCAGCGGCTGGGATGTTCAGTTCGTCCAACGCCAACGAGGAACAGCGCAACATCAGCGTTATCGCGGCCAACGCGCGGGCCCTGAAGACCTCTTCGGGCTACGGCTCCAGCGGTACCAACCTGATCCCGAGCCTGATCGCAATCAACGGCGTGCCGAAGAACATGAGTGTCTCCTCCGGCGTCGTCTACAACGTCTACGGCGGATCGGTCACTGTCTCGTCCACCGGCATGGGCTTCTCGATCACCACCAGCAAGTTGCCCCAGGACGCCTGTATCACGCTGGCCACCAAG…
H5409_25250	tadA CDS	942	forward	5459178	5460119	GTGAGTGTGAACCCGATCATCCAGGCTCAGTTCGTCGACCTCTACCTCGGTGAAGGCTTCGCCGACGTGAAAGGCCTGGCCGGCGCCGGCGCGCGCCGAGTCGAAGTGCCTCGCGAGTGGGAGTCGCACGCCCAGGAACTGCTCCAGATCTGCAGGCAAACGCTGGAGGAGCTGCAGGATCCTGAGTTCGCCATCGTCGTCGACGGCGTTCTGCTTCGCGTCACCCTCCTCGAGGACGCTTTCAGTGGCAGCGTCTTCGTGCTGCGCCGGTCGAGCGCCCAATTGCGGGAGTTCCAAGAGATCGGCTATCCGAGCGAAGTGGTTTCCGCACTGATGGATCCGCAGTTGCAGGGCCTGGTCCTGTTCTGCGGCGAGATGGCGACCGGCAAGACCAGCTCC…
H5409_25255	pilV CDS	1329	forward	5460124	5461452	ATGAGGAGTAAGCGCAGCAGTGGATTCATTTCGATCGAACTGCTGATCGCCCTGGTCGTGATCGCCATCGCGACCGCCGGCGGCATATCGGTCCTGATGAGCTACCTGGACGGCCTGGACGAGCAGCACGCGGCCCAGCAGCAACAGCAGGTGGCCAAGGCAGCGGAGAAGTACCTGAAGGACAACTTCAGCACGGTTCTGGCCAGCGCCGGCGCCACGGCCCCGGCGGTGATCACCGTCCCGATGCTGCGCAACACCCGTTACCTGCCCGCAGGCTTCCGCGACACCAACATCTACGGCCAGCAATACCAGGTCCTGGCCCGCAAGCCGGCGGCAAGCCAGCTCGAAACGCTGATCGTGACCACGGGTGGTCAGGTAGCTTCCGAACTCTCGATCCGC…
H5409_25260	pilM CDS	438	forward	5461481	5461918	ATGCCGCTGATGTGGATCGTCCTGGTGCTCGCGCTCATCACCGGTACCTGGCTGAGTGTACAAAGCGACCACGCGACCTCGAGCGCCGAACTGGCCGAGGTCGACACCCTGGCTAGGAGCTTGCTGCTCTACCGCTCCAGTCTGGCGGAGTACGCACACGCCAACCCCGGTTTCACCGGTTTGCCGGCGGACTCCGCTCTTGGTTTACCGGCCTGGTTCCACAAGCCTGCGCGGCTTCAGGGCTACATCGCCGCCGGCACCAGCTACGCCTTCATCGCCTCGCCGCCGGCGGGGCTGGCGGCGGCCGTGGATGCTGGTACGGAATCCGACCTGGTTGGCGTCAGGCGCAACGGCCAGTTAGTCACGCGCCGCCTCGGAGCCACTGCCATTGCGCTCCCT…
H5409_25265	hypothetical protein CDS	840	reverse	5462725	5463564	ATGAGTGATATCTCGCCGCGTGCAGGCCGCTGGGGGCAGGAGCGCCGCCTTGAGTTCATCGACTTCAGGTTGCTTTGGGAGGGGCGCCTCAACCGATCTGACCTTACGAAATTTTTTAAAATCTCCATTCCTCAGGCCTCCTTGGATCTGTCGAGATACCAGGAGATTGCTCCTCAGAACATGGTCTACGATCGAACCCAAAAGACCTATGTCGCCACGGAAAATTTCGAGCCAGTTCTGAATAGACCTGATAGCACCCAATATCTAAATGAGTTGCTGTGGAGAAACTCAGGAACGGTAGCACATAGCGATAGCTTCGTCGGTTGGTTCCCGCAGGTGGATACATTGCCGTTCCCCACCCGAAATGCTGACATCAACGTGATGCTTGCCCTACTGCGG…
H5409_25270	metallohydrolase CDS	1179	forward	5463691	5464869	ATGACTGCGAAAGTAACCTTCTTTCCTGTAGACAACGGGGACATGACTTTAGTGCGCTTGGCTGATACCCGGGTCACTACATTGCTGATCGACATCCACATACGCCAGACTGCCGACGACCCAGCAGATCCTACTCCCGATGTGGCAAGCGAGCTGCGAAAGCGTCTCCAGTACGACAGCAATGGCCGCCCGTTTGTAGACGCATTTCTTCTGAGCCATCCCGACAAGGATCACTGCTCGGGACTGCGCAATCATTTCTGGCTGGGCGCGCCAGAGGACTACCCGGACGATGAACTGGAGATGACAAAGAAGCGAATCTTGATTCGTGAGCTCTGGTCGTCACCAATGGTTTTCCGTCGGGCTTCGAAGAGTCATACGCTCTGCGATGACGCGAAGGCA…
H5409_25275	Mov34/MPN/PAD-1 family protein CDS	2265	forward	5464866	5467130	ATGATCGAGTACTTCGATTGGGGAAGTCCTCTCAACAGGACAGATGCTGAGCGATCATTGAGTCCGCTAGCCCAGTCATTGCTGAAGGCTTGCGAGAATAACCCCTACATCGAAGTAATTGAGCTGCGTGCAGGGGAGGATTTGGGCCCTGTAGAGGCGATCATCATTGATGCCTGCGATGGAACTGTTCCGCGAGCGAATCCCGGCGGCATCCATCGCAATGAGCGACTTGCCATCACAGTAGGACACAGTGATGGCCTCCGCATGCCCGTGATCGTGCGCCCACTGCGTAAGGACTTTCCCGCCCTATCTCACCAGCATCCGACACCTCCTGATGCTCCTCGTGCATTGTGCCTCTACAACATTGCGTGGAGTGCAGTGGAGCGCACATGGACAGCT…
H5409_25280	MBL fold metallo-hydrolase CDS	1086	forward	5467216	5468301	ATGGGCAAAGGAATGGCAGAAGGTATAGAGATTGATTTTTTACCTGTAGGCAACGGAGAGCACAGCGGAGACGCAATCGCTATTCGTTGGCGTGAGGGAGATGTGTTTCGCGTGCTGGTTTATGACGGTGGTACTCAAGAGTATGGTGCCGCATTGGTTGAGCACATCCAGAAGCACTTTGACACCAACCACGTCGACTACCTAGTTAACTCTCACCCGGACAACGACCATGCTGGAGGGTTAACGCATATAGTGGAGACCCTTTCTGTAGGAGAGGTGTGGATGCATCGCCCTTGGGAGTACAGTAGCGAGATTCGCCACTACTTCCATGATGGGCGCATTACTGACGACAGCCTAGCTGAACGCTTGAAAAGCAAAATGACGGCTGCTTTTCGCTTG…
H5409_25285	hypothetical protein CDS	828	forward	5468298	5469125	ATGAGCAATCTGCAGGGGTTAGGCACAGGGCTATCCAAAGCTGCGCTTTTGTTCGAACCTTATGAGCGCCAAGCACGCCTATATCCAGCTTTTCTCTGTATCTTGCCGCTCGTGGTCATGGCCATCACGCTATACGGCAATCAATTGCTCGATATGAAAGGGATCTTCGCGCTTGCGGGAGGAGCGGGCTTGATGTACCTCCTAGCCGACATCGTGCGTAGTAAGGGTAAGGAAAAGGAGAAAGCTCTCTGGCAGGAATGGGGCGGCGCCCCTAGCATCCAGATCCTACGTCACCGAGATGGTGTCTTAGATTCAGTATCTAAGGGACGGTACCACGAAATCCTAGCGTCAAAGATCAAAGTGAAATTCCCGACTAAGGAGGCAGAGGCTGCGGATCCG…
H5409_25290	hypothetical protein CDS	390	forward	5469519	5469908	ATGTCCAAGCAATCCACCAGCTTCGAAATCGGCTTTGCCCTCGGCAGTGTTGTGCGTGAGTTCCGCAGAGCGCTCAGGCGCCCTCCGGTCGTAGTGCAAGCACAAGCGCCGGTTGCGTTGAGCGTCCAGCGCATCGATCCTGCCTTCCTGGCCGGCCCGACCGCTGGCGAGCTAGAACACATCAGCGACATCCCAGCCATCGTCCGGCTGAAGAAGGTCAACCTGAATGACTGGTATCTAGCCAATACGCGCGAGGTGCAAAAGCCCAAGCGCGCACGCAAACCCAAGCCGGCCAAGGCGACCGCCAAAGCTGAAACGCCAGTCAGGAAGGAGCTCAAGCTGGGTTCCCTCGATCAACTGATCGCCCCGGTTGATCCGCTGACCTGCTGA
H5409_25295	hypothetical protein CDS	180	forward	5469981	5470160	ATGGGGTCCGCAAAACTTTCCGCAATCGCAGAAGATCTACGCAAGATTGGAACCACGGCGGTAGCCGCTGGTTTGATCGGCATTTTTCTCGGCGAGCATCGCATCCTGACTGCCCTTGCGCTGTCGGTAGGTGTGGTAATCTGGTCTACAGGTATCTACCTGACTCAGGAGGAATCTTGA
H5409_25300	DUF3577 domain-containing protein CDS	489	forward	5470620	5471108	ATGAGCAACAACACCCAAGCCCAAGAAGCCAAATATTTCGACCTGCACACCACCGGTATCGGCTACCTCAATCGCATCCGCGAGGTACCGATCCGCCGAGGTGAACCATTCCTCGCCGTAACCGTCGCAGCCCTCCATGGCGCGGCAGACAGCGTGGAATACTCCTACATCGACTGCAAAGTGGTCGGCGCCCAGGCTGAAAAGCTTGTCCGCCGTTGCAAGGAAGCAGTCGAGGCCAAGAAGAAGGTTCTGATTTCCTTCCGTATCGGCGATATCTGGGCGGATCCCTTCATCCACCAGAAAGGCGAGAAACAAGGTAAGCCCGACGCAAGCCTCAAAGGCCGGCTGCTCTTCATCTCCTGGATCAAAGTGGATGGCACCACCGTCTACGATGCGAAG…
H5409_25305	hypothetical protein CDS	159	forward	5471246	5471404	ATGAGCAATATCCAAATCGTAGATCTGCCCGCCCTGCCGGAAGTAGAGGAAGTTTGCCTCTCCGACGTCGAGGACGAGTTGCTGCTTAGCAGTCATTTCTGCAACTTCGCCTGGCTGCTCCTGGCCAGCAACAATGCCCAGGTATCTGCCTTGGCCTAA
H5409_25310	hypothetical protein CDS	198	forward	5471478	5471675	ATGCACTACGGAAAGCGGGCACTCGCCCATCTTCGTCTCGAACTGCCGCTGCAGGTTCTTATGTCTAACGCCGGCTTTTATATCGGCGCCCTTGATGAAGAAGGGCCAGCCTCGCGCGAGTCGGTTGAATATTACCCATCACGCGAACTTGCCCAACAGGCATTAGACAACGGCACTTGGACGCAACGGGAATATTAA
H5409_25315	ABC transporter substrate-binding protein CDS	708	forward	5472160	5472867	ATGACTCAACTCAATCCGTTTATTCGCGGCTATGAGAGTTTCCGCATCGAGCGAAACCTGCAGATCACTGACGAAGGCGATAATCTACCGTGCTACCGCGCTCTGCATGAAACCCAGCAGCACCTCCCAGATGAATATTTTCAGTGCGAGCTGTGCTACTTCAATGGCGATTTCGCCGTGGTAACCCAAGACTTAGACGATGAAAGAGTTGAAAAATGCCCTCACCAAGGAATAGTGAGAAACGTACTTTACAGCATCTACGGTGAGCAGGACGGCAGAAAAAAGCTTATCGGAGATCAATACTCACTGACCGAAGCCGAGAGTGTCGTTCGATACCTTTCGTTCGGCGGCGGTTATAACCGCTGCTGGGAGATCAGAAAAACACATCTACCCATCAGG…
H5409_25320	hypothetical protein CDS	351	forward	5473103	5473453	ATGACCTCTCTCAACAACCACTCCAGCGCAGGTCACACTGCTGCTTACCTCAAACTCCCGATCGTTCTCACCAACGCGGCCTGGCTGCGCCTGGTCTATCTCGCCAACCCTGCCAGGGTCGACGAGATGGGCACCCGGCTGGCCAGTGTCGTTCAAACCGCCTGGCAGGAGCTTTCGCTCCAGCCGACCGAGAAGCACATCCAATTCCACCTGTACCACAAGGAGGAAGAGGGGCAGGACCGCGCGCTCGCGCTGCTGGTTCTCTCGATAGTCGAGCCGTCCGATGAGCCTTCCTACCTGCGCATCGAGCTGCAGGAAGAAAGCCTCCCGGGCGACCCGGATACCGAGTAG
H5409_25325	DUF3275 family protein CDS	633	forward	5473510	5474142	ATGATCAACATACCCGGCCAGTTGGCCATTCGAACCATCAATGGTCGCAATGGCGAGTTCAACGTGGGAAAGCTCTCGACCTCGATCGGGGAGTTCGTCATCAAGGACGCTCTCCTGGACCAGCACATCGAAGGCAAGTACCGCGGTGATTTCGCCATCACCGAGATCCGTCCCTCGTACTACACCACCGGCGGCCGGCTGGTCGTCGAGATCCGCGCCAAGCTGGACAGCATGACGCTGGACGACGTGGACAACCTCAGCGACGAGGAGGCAGAGCGTCTCTCTGGCAATGAGGTGGATCCGCTCGACGAAGTGCCCGCGATCCAGCAACCCACTGCCGCACCGGCGGCACCCCCGAAGTCGCCGCCGAAACCGAAGCCTCTCCGCCCCAGTGCAACC…
H5409_25330	hypothetical protein CDS	276	forward	5474139	5474414	ATGAAATCGATCTACAACACCCCAGGCTTCAGCGAGGAGTTGTTGCTGGTTTGCGCCTCGCTGCGCGAGGTCGGACTAGACAATCTGGCTGACCAGTTCCGCGCGGCAGTGTTCGACCGATCTGTCGTCGACCAGGCCATCATCGCACTGCGTGAGCGGGTGAAGACCCCTTCGCCGGAGCATGCGGCCGACAACGAGCCCTGGTTGTACTGCGACTGGCAGGCCAGGCAAACAGCTTACCGGCTCCTCCAGCGCCTTGAGCGCGCAACACGCTGA
H5409_25335	hypothetical protein CDS	363	forward	5474484	5474846	ATGGGATGGCTTTTCTCACATCAGACGAAGGAAGACCTGCTGCGTGAGCTGCTGGCCCCAACCAGTACCTTCGCAGGCAGCACCGAGGTGCTGGCACACGCAGTCTCCGGCAATGAACTTTGGACTGTCGTAAAACGAACTTTTCACCTTGCCGGATTCTATTTCGGCAAGCCGGCCGGTCACTCGATCACCATGATCGAGCTGCACTTGCTGGACTGCTCGGCCGGGCAATGGGGCTACAAGACCATTCCGGAAAGCGCCGGCCCGTTCTACTACGGCTGTCCGCTGGAGTTCCTGGACCTGGCTCACGATGAGATCAACCAGGAATGGCGTGAACGCCTGACGCACGAACACCAAGCCTGA
H5409_25340	hypothetical protein CDS	255	forward	5474914	5475168	ATGAACCCATTGTTCACCAACCTCACCCAGGAAACCCTCGCCTACCTCGAGGACCAACTGTCCAACAACGACGTCGCCGGCGACGACGAGCTCATCGACCTGTTCATCGAGGAGCTGTCGCTGACCTTGGAGCAGGCGGAAGCGGCTGTCGCGCTACGCGATCAGTACCTCTGCCAGGTCTTCCTGATCAGCCAAGGGCCGCTGCACCAAGCCGATGGGCTCAGCTTCGACCCTCACACCAAGAGCGTTCGGTAG
H5409_25345	hypothetical protein CDS	606	forward	5475260	5475865	ATGCCCAGTCCCACCCCGCTCTACCAGATCGAAGAGTGCCCAGACCTGTACGTCGACGCCTGCGTGTGCGACGAGCAGCGCAACCTGGTCTTTCTTTCGGCCTGGGGCCGCGACACCGTGACACAAGAGTTCCTGGCCAGGCTGACGCTGGGCCGGGAAGCAAATGGGATCGACCATTTCCACATCATCGTGCACGGCCGCCGCTTACCTGTCTTTCCAAACCAGGATCTCCTGGAGAAACGCACCACCCGCCAGTTCCGCGGCACGTTGTTCGGCAGCCTGCTCAATCTTTGGCTGTTCGATCGGCGCGCCTCGGCGCCCGACCGAGGCAATCACCTCGCCTTCGCACTCCTGCAGCGCGATGAGGATCCACACCAGAGGCTCTGGCCGCTGGTGATG…
H5409_25350	class I SAM-dependent methyltransferase CDS	1446	forward	5475895	5477340	ATGGCCCTCATGTTCCCGCGCTTGGCGCGCAACTTCGCACGCAACGGCTATTTCCCTACCGATGAGGTCACCCTCGAACGCGCTCTGCAGGCCCTCGCTCCTGCCCCGTCGGGCAGAATGAGGATCTGTGATCCCTGCGCCGGTGAGGGTGTTGCCCTGGCTGAGGCAGCACACACCCTCGGCCGCGATCAGGTCCAAGCCCTCGCTGTCGAGTACGACCGCGAGCGCGCCGACCATGCCCGAGGATTGCTTGACCGAGTGCTGCACAGTGACCTTTTCGACACCATGATCAGCAGGCAGTCGTTCGGACTGCTCTGGCTCAACCCGCCTTATGGCGACCTGGTGGCGGACCACTCCGGTGCGTCGCAGTACCAGGGCAGCGGCCGCCGGCGTCTGGAG…
H5409_25355	DEAD/DEAH box helicase CDS	2250	forward	5477445	5479694	ATGAACGCTCTGACCCAACCGGCCGCCCTGGCCGCCTCCCCCCTGAACATCAACCTGACCGACTTCATCGACGAGTTCGGCGACGAGCTCCTGGAGTCGCTCAATCGCTCCAACCCCCCGGTCTATACCGGCTCCGACAACGCTCACCGCCAGTTGGTGATGGACCGACTCAAGCGCAAGCCCTTCGCGGCCCAGGCCGAGGTCGTCCAAGCCATCACCGCCCTGCTGCTGGACCGTAACGAGCAGGCCGGAATCATCAACGCCGAGATGGGCACCGGGAAAACCATGATGGCTATCGCTGTCGCAGCGGTCATGCACGCGGCCGGCTATCGCCGGACCCTGGTCATCTCTCCGCCGCACCTGGTCTACAAGTGGCGCCGCGAGATCCTGGAGACCATC…
H5409_25360	VOC family protein CDS	337	reverse	5479803	5480139	GTGTGTGCTCGACCCCGGCAGCGTGATCGACCTCAAGACTACCGCGATGGGAGATTCACGTTGGCATTCGTTGGTTATACCGATGAGCAAGATGTGGCAGTTTTGGAGTTGACCCATGACTGGGATCAAGATAGCTATTTTCTTGGCGATGGTTATGGGCATGTTGCCAATCGGAGTCGATGATGCAGCAGCGACCTGCGCAGAAGTTAAGGTATTGGGCTATAAAGTAATTCGTGAAACGGGTTTTATGAAGTATGGGTGTAGCATTATCGCATTTCTTGAGGGCCCAGACGGTTACAAGGTAGAGTTAATCCAGAAAGGTACTCAGTTTGGCTGA
H5409_25365	helix-turn-helix domain-containing protein CDS	1257	reverse	5480513	5481769	GTGATCGCTTCGATTCCTACGATGAGTGATCGATTGAGAGCGATCACTGCGAAACTTGCCGAAGACCCTCAGCGGATAAGCGGACGGGTTCATTCTGAACTGCTGGACATGGAGGGTTACCGGGACCTCTCCGCAGAGGCCCGTGAAAGCGTCGACGAGTTCCTGGTCTGCTCCGTGGAACTCTGGTGCGAAGCCCTGCTCAGTGGCGCCGGCCTGTCCGCCGAGGCGCGCGAGGTTTTTGCCGGCTACGGGCGGCGCCGGGCACACCAGGGAGTGCCCCTCCAATCGCTGATGCGTGCATTCAGCATCGGCATTCGCGAGATCTGGCAGGGCTATCTGGAACTGGCCGGGGACAGCGAGGAATTGGGCAGGGAACTGCTGTTCGAGGTGTCCCGCTAC…
H5409_25370	hypothetical protein CDS	270	forward	5482004	5482273	ATGCCAATTCCCACTCGACCCAGGCAGGCACTGTTGCTGGCCAGTATCCTGCTCGGCGGTTGTTCGATGTCTCCCTCGCTCGTGCTCTTTGGCGCGGCCTTTCCAGACTGGCTGTTCTGCATCATCGGCGGCGTCGTCGGCATAGCGCTCATCCACGCGCTCCTGAGCAGATCCGACAGGCACCGACGGCTGGAGCCGCTGGCGCTGAGCTATCCACTCCTCACTACCCTGCTCGCCATGTCGCTATGGCTCGTCTTTTTCCATCGCTAA
H5409_25375	mdtN CDS	1080	forward	5482286	5483365	ATGACCCAGACAGTTCCTGCCCGGCGTAGCCGACTGCCCGTGTTGCTGCTCACTCTCATCTGCCTGGTCATGCTCGGCTATGTGATCCATCGTCTGGAAACGGCGCCAAGCACCGACGATGCCTACGTCTACGCCGATACCATCGATGTCGTGCCCGAGGTCAACGGGCGGATCATCGAACTGCCGGTGCGCGACAACCAGTTGGTCAGGCAGGGCGACCTGCTCCTGCGCATCGACCCGCGCCCCTACCGGGATGCGCTGGCCCAGGCCAGGGCCAGCCTGATCACCCTGGACCGGCAGATCGAGCTGACCCAGCGCTCGGTCAACGCCCAGGAATACGAAGCCGCCTCTGCGGTCGCCGCAGTGGAGCGCGCCCGCGCCCAGGCCAAGCAGGCCGGC…
H5409_25380	FUSC family protein CDS	2037	forward	5483349	5485385	ATGCGCAGCCCCGCTGATTCGGGCATCGCGCGCCTGCGCGACTTCCTCGCGGGCGAGCTGCGCTCCTACCCAGGCCGGCTCAACCTGATGCTGCGCAGCCTGCTCGGCTGCGCCTTGGTAATCCTCGTCTCGATGGCCTTGCAGATCCCCTTCCTAGCGCTATCGTTGATCGTCGTCTTCTACGTCACGCAGACCAACGTGGTGGTCACGCGCCTGATCGGCAGCCTGTTCGTCGTCGGCTCGACGCTGGCCATCGGCCTGTCGATCCTGCTGCTGAAGTTCACCTACGACCACCCTATGCTACGCATCCTCGGCGCCTCCCTGCTGTTCTTCTGCAGCACCTTCCTGATGCGCACCACGCGGATCGGCACGGTGTTCTTCGTCATCGGCATAGTGGTC…
H5409_25385	LysR family transcriptional regulator CDS	728	forward	5485750	5486477	AACCAAGCCAGAAATGAAATAAAGGAACACACCTCTTCGGCCGTAGGTACGTTGAGAGTCTCGGCACCGGTCGCGTTCGACCGGCGACATATCGCACCCCTGCTCAGCACACTGCTGAAAAAGAATCCCGGCCTCAAACTGGATTTCTCCCTGAACGACAGGTTTGTCGATCCCGTCGGGGAAAAACTCGATCTCTGCATCCGTCTCGGCATCCTGCCGGACAGCAGCCTGATCTGCTCGAAGCTGGCGGGGCTACTCCGGGTGCTCTGCGCCAGCCCGGAATACCTGCTGAAGCACGGTCTGCCACGCACCCCGGAAGAACTCGAACGGCACATCTGCCTGCAACACAACGGCTGCAGCAACGCCTCGTTGAGCTGGCAGTTCAGCAGCGCCGACAGT…
H5409_25390	NAD(P)-binding protein CDS	514	forward	5486536	5487049	ATGAGTCGTACGTACGACATCGTCATCATTGGCAGCGGTATCGCAGGCTCGATTTCGGCAGCGATTCTGGCGAAGCACGGTCTGAAAACTCTCATCCTGGATGCCGGTCAACATCCGCGATTCTCCATCGGCGAGGCCATGCCCCCCCGAGAGCGGCCTGCTCCTGCGCCTCCTCGCGCAACGCTTCGGGATCCCCGAACTGGCCTTCATCCCCAATCCTGAGCAGATCGTCCGGCACATCGGATCGTCAGCCTGCGGGATCAAGCTGGCATTCAGCTTCGCCTGGCACGCTGCCGGCGTGGACAGCGCTGCCGAGCATGTCGTCGCCCCTCCGCTGGACGCTCCGGAGGCCCACCTGTATCGCCAGGACATCGACTTCTACGCCTTGCTGCTCGCGCT…
H5409_25395	LysR family transcriptional regulator CDS	891	reverse	5487417	5488307	ATGTTAAGACTCGATGATATGGAAATTTTCGTAGAGGTTGTTCGGCAGAATAGTCTTCGAAAAGCGGCGGAAAAACTAAAAATACCAGTTTCTACATTGTCAAGAAGATTGTCAGTTTTAGAGAAAGAGATAGGCGTTCGACTAATTCGGAGAACTACTAGAACCTTAGAGGTTACAGAGCTTGGGAACGCATACTATCAACGATGCAAACCAATAGTAGATGAGGCACGTGTAGCAAATCAAAGTTTGAGTGATATGGCTTCGGCGCCGTCTGGCCTGCTTCGAGTTTCAATGCCGGTAGATTTTTCCATAGCATATATAATGCCATTGGTCATTAAGTACTCGGAAATTTATCCAGATATTGATTTTGAGTTTGATCTCACTCCTCGTCAAGTAGAT…
H5409_25400	MFS transporter CDS	1521	reverse	5488705	5490225	TTGGCTATTAGTTATGCTTCTCTTTATCTAGCAGTATTGCTGCTGTCAACAATACAGTTTTTAGAGTCCAGTATGTTGGGTTTTGCCTCGACTCCTATTCGTGGAGAGATACAGGCTAGTCCGGAAGAGTATAGTTTTATTGCCGTCTTGTATGCTTGTTTTGCAGTTCTGTCCATTTCAAAGGTTCGATGGTTCATTGAGCGTATCGGATGGAGATATTATGTATTTTTTTCAATTATTTTGTATTTAGTTGGTGCGCTGGTCTGTAGCCTCAGTGACGAAAAAATAAGCTTCTCGATCGGGCGTGCCATTATGGCTTTGGGAGGAGGGACATTTATGACTATCGGGAGGCTCCTTGCAAATACGCTCCCAGGTCATTTACGTTTCAATGGAATTTGT…
H5409_25405	HlyD family efflux transporter periplasmic adaptor subunit CDS	1209	reverse	5490241	5491449	ATGAACGATAAGAGTTCTGCGTCACCTGCTTCGTCAAAGTTAGGGGGTATTGTAGCCCCTATTCAAGATGGTGGGAAAGGTATTTTGCTGGTTTCTATAGTCATTGTCTTTGTTTTGATAACATTATCTGTTTTTTGGTATTTCTATGAGTTAAATGTGGAAAGAACTGAAGATGCACAGGTAAATGGGAATGTCGTGCAAGTGACAGCTCAAATTGATGGTACAGTAATTGCGATTCATGCCGATGATACCGATCATGTTAAAGCCGGCACGCCCCTTGTACGACTAAATCCTGTAGATCAGGAGATCATTTATGAAAGAGCTCGTGCTGCGCTTGCTAAAGCTACGAGATCTGTGCGTTCACTGTACTTACAGGTCTCCGAAGCCAAAGCCGATCTA…
H5409_25410	efflux transporter outer membrane subunit CDS	1458	reverse	5491439	5492896	GTGCGCTTGCGTGTGTGCGTGGTAGTGATACTAAGCTCTTTTTTGTCGTCTGGTTGTGTTCCAAAGCACATAAGGCCGCAGTCTGAGGTTTTACGGGCAGAAGACTTCGGATTGAAAAAGACTAATGGCAAATTCTCGAGAACTATATGGCCAACGCTAGATTGGTGGAAAGTTTTTGGCGATAAACAGTTAAACCTATTAGTTCAGGAAGGAATAGCCAATAGTAGTGACTTACGGGCTGCAGAAGCGCGTATTCGTCAGGCTAATGCAATTGCTGGGTCAGTAGAGTCAGAGCTATGGCCGAGTTTAAATGGTACGGCAGAGTTTTCGCGTAGTCGCACCTCATTGTACGGTAGAGGTAATGGGGCTTGGAGCAAATTGTACGATGCGAAAATTAGT…
H5409_25415	isochorismatase family protein CDS	585	reverse	5493087	5493671	ATGTCTTTTAAAAGATTTACGGCGGATAACGCTGTTATGCTTCTGATCGATCATCAGGTTGGTACTATGGGGTGGGCCAAATCTCTGCCATTCGAAGAGCTAAAACGTAATGCGTTGATGTTGGCTAAGGCTGCCGCCATACTCAAGATGCCTACTGTTCTGACTTCCAGCATGGAGGAGCATGCTCAAGGGCCATTGCTCTCGGAGTTGCAGGATATTTTACCGAAGGAGTTTGCCGCCCGTATAAAACGCGTTGGCATCGTGAATTCGATGGATGACGAAAACTTTGCCGCAGCGGTACGAGCCTCCGGTCGTCAAAATATAATAATTGCTGGTGTTACCAATGATGTCTGTACAGTGTATCCAGCACTAAGCCTTGTGCTTGAGGGCTATTCCGTA…
H5409_25420	pirin family protein CDS	735	reverse	5493773	5494507	ATGCCTATTACCCTTTCTGTTCAGCGTATGCGACATGGTGATGGATTTAATGCTTACATGCTACGCAATGCGCAAGGAGTGCTGGATCCTTTCCTTGGGGTTGATCACGCTTGGATGAGTGCGCCTACTTTCCCGCCTCACTCTCACTCCGGTTTTTCTGCTGTTTCGTATCTGTTTCTTGACTCAGAGACGAGCATTCACAATAGAGACTCGATTGGAACGGATAATACTATTAGAGCGGGCGGAGTGCATTGGACTACTGCCGGGGTAGGAGTGATTCATGAAGAGGTTCCTGCTGAGACCGATAAAACGGTACATTCATTGCAGATTTTTGTAGATTTAAGCATTGAGAAAAAAAATCTCGAGCCATATCCACTAATACTTGAGCCAGAAAATGTA…
H5409_25425	glutathione S-transferase family protein CDS	612	reverse	5494881	5495492	ATGAAGTTGTTCTATGCACCTGGAACCTGCGCGGTTGCATGTTGGATTGCACTTGAATGGGTTGGAACTCAATATGATCTGATAAATGTCGATTACACCTCCAAAGAGTTTCAGCAAGTAAATCCTCTTATGTTGGTTCCGGCCTTGGATACAGGGGGAGGGCAAGTTTTGACACAGGCTAGTGCTATATTGACCTACATATCCGAGCAATATCCTTTAGCATCAATAGGGTGCGGTGATAGTGTAGAAGCTAGATCGAAGTTCAATGAGGTAATGTCTTTCTTGTCAAGTGACTTTCATCCATCTTTCTGGCCATTTTTTTCACCCCAGCGCTTTACAGTAAATGAATCCTCAGAAGCACTTGAAGACGTCGTTGGCGCCGCCCACGTAAGAATAAAT…
H5409_25430	alpha/beta hydrolase CDS	858	forward	5495523	5496380	ATGAAAAACAATACTAAACCAACTCAGCATAGTGCCATAGTCAATGGAGTGCGTTTGCGTTACAGTATTTCAGGCTCGGGTGAACCTCTGGTATTGCTTCATGGTTGGCCACAAAGTAGAAGAGAATGGCGTCATGTCATCCCTTCTTTAGCTTCTCACTTCACCGTCATTGCTCCTGACATGCGAGGTTTCGGTGACTCAGACAAACCAAGCAGTGGATACGACAAAAGAACAGTTGCCAAAGATATTCATGAACTAATTCATCAACTGGGTTTTGAAAAAATATATCTCGTCGGGCACGATATCGGTTTAATGGTTGCGTATGAGTATGCAGCCTCGCATCCTAACGAGGTAAAAAAATTAGTCGTAATGGAGGCTGCGATCCCGGGCCTAGGTCTA…
H5409_25435	catalase CDS	1449	reverse	5496763	5498211	ATGTCAACAGGAGTACGTTTGACCACTGCCGCCGGGGCTCCGGTGGTCGATAACCAGAACGTGCAGACCGCCGGTCCGCGTGGCCCGATGTTGCTGCAGGACGTGTGGTTCCTCGAGAAGCTCGCCCACTTCGATCGCGAAGTGATCCCCGAGCGCCGCATGCATGCGAAAGGCTCCGCGGCCTACGGCACCTTCACCGTCACCCATGACATCACCCCCTACACCCGGGCGAAGATCTTCTCCCAGGTCGGCAAGAAGACCGATATGTTCCTGCGCTTCTCCACCGTCGCCGGTGAGCGCGGCGCGGCGGATGCCGAGCGCGACATCCGCGGCTTCTCCATGCGTTTCTACACCGAGCAGGGCAACTGGGACCTGGTCGGCAACAACACCCCGGTGTTC…
H5409_25440	IS5 family transposase CDS	684	forward	5498612	5499295	ATGAAGCAGATGACCTTCTCCGACGCCGAGTGCGCCGGCAAGTGCAAGCAGACCCGCAAGGAACTGTTCCCGATCGAGATAGATCAGGAGGTGCTGTAGAAGGGTTTGGTTGCCCTGATCCAGCCGCACTACCCGAAGGGTGAAGGCGGTCGCCCAGCTTACCCGTTGATGGCGATGCTGCACGTGCACCTGATACAGAACTGGTTCAGCTACAGCGATCCGACGATGGAGGAAGCCCTGTATGAGACAACCATCTTGCGCCAGTTCACCGGCTTGAGCCTGGAGCGCATTCCGAACGAAACCACCATCCTCAACTTCCTCCGGCTGCTGGAGCAGCACGAGTTGACGGCTGGAGTTCTGGCGATGATCAATGGCTATCTGGGGGATCGTGGCTTGTCG…
H5409_25445	transposase CDS	363	forward	5499302	5499664	CGCGGCTACCCACAGGCGACCCGCACGGACCAAGGCCCCGTATTCACCGGCAAGGCGCTTGATCAGTGTGCGTATCAGCGCGACATCAAGCTGAAGCTGATTCAGCCTGGCAAGCCCACGCAGAATGCCTTCATCGAGTCATTTAACGGCAAGTTCTGGGACGAATGCCTCAATGAGCACTGGTTCTACTCGCAGGCCGAAGCGAGAGTCCAGATCACGGCCTGCCGGTGGGATTACAACGAGCACCGACCGCACAGCACCATTGGCAATCTCACCCCGGCAGAATTTGCTGCAAGTTGGCGAACTCACCAGCAGCAACTGAAGCAGGAAAAATTGATCTCAACCCCAGAGCCTACTAACTAG
H5409_25450	methyl-accepting chemotaxis protein CDS	681	forward	5499793	5500473	ATGAAACGCCCATCCCCTGCATCAATGATTCTTGGCCTCTGCCTGGCGGCAATGGCCGGCCTGCTGGGCTACCAGCAGTACCAACTCATTCAGCTCCGATCAGGCGTGGACAGTGCCGCGGAAAAGACCTCGCTAAAGGCGATCCTGGCTCGCTTGAATCGAGTCGACGAGCGCCTCGACACCGTGGATGGACAGCACCTGGTCAGCAACGAGGACTTCCGCTCAGGCCAGCAGGCGTTGTCCAACCGCATTGACGCCGCGCAGGCGTTCGCCAAGGATGCCGTCGAGAACCTGGCTCAGACCACCGCCTCGGCCGGCGATCTCCTGGTGCTCAAGGCAACCGTGGAGACACTGGACGGTTCTGTCCGCACGCTTCAAGAAAAGCAGGCCAAGGCGCCG…
H5409_25455	TIGR03759 family integrating conjugative element protein CDS	756	forward	5500484	5501239	ATGATCAGAACCGTATCGCTCCTGTCCGGCCTGGTGCTGCTGCTGAGCTATCCCGCAGTCGGCCAAGAGGCTGCGGCAAGCCGAGAGACCAGCAGCCAGCTGTCCGGTAGCCAACTCGGCACGCTGAAACAACAGACATCTCAGAGCGACCTGGCCCAGGAGTGGGGACTGAACCAACAGGAATGGACCCGCTACCAGACGCTCATGCAAGGCCCCCGGGGCGTGTACTCGCCTGGCATTGACCCGCTGACCGCGCTGGGCATCGAGGCGCGATCGGCAGAGGAACGGCGGCGGTATGCCGATCTACAGGTCCAGGCCGAACGGCGCCGGGTCGAGAAGGAACTCGCCTACCAGCGCGCATATGACGAAGCCTTCGCCCGCGCCTATCCAGGCGAGGGG…
H5409_25460	lytic transglycosylase domain-containing protein CDS	582	forward	5501224	5501805	ATGGCAACGTCTGTAGTTCGCGCCCTCCAACTGGCCGTTCTGCTGGTCCTGGCCAACATCGCTCAGGCCGCCGTGGATCCACCGCCGGCGTACAAGCAGATCGCCCTGCCCAAAGGGGTTCCGGCCGAGGTGCTCTACTCGGTCGCGCTGACCGAGAGCAAGGTCCTGCTGCGCGGCGAATACGTTCCCTGGCCCTGGACATTGAACGTCGCCGGGAAATCCTACTACTACGCGACCCGCACCGCCGCCTGCACAGCGCTACTCGCGGCGATCAACCTCTACGGGGCCAAGAGCGTCGATTCCGGCCTCGGCCAGGTCAACATCGGCTGGAACGGACATCGTTTCTCCAGCCCCTGCGAGTCCCTGGATCCGTACAAGAACCTGGACGCCACCTCCGAC…
H5409_25465	integrating conjugative element protein CDS	501	forward	5501802	5502302	ATGAAGAAGATCCTTGCCACGCTGGCATTTTGCACAGCGCTCGCGACTCAAGCCTGGGCCGCCGGGCTGATCGTTGTCGAAGACCTCAACGGCGCCTCGGCGCTCCCCTACTACCAGGGCCTGGATCCGCAGCCATCCGCTGCAGCACCAGGACCTGGCGACCTGGGCGTCCGTGGCTCAGGTGCGTTTCCAGTTCGCTCCGCCCGCCTTTCGCCAGGACAGGTCCAGGGGCACGCCATCAACGCTCCAGGCCTGCAACCGCTGTTCCTGGTCGGCGACGACACACTGTCTCGAACCTGGCTGAAAGAGCGAGGCGACGAGCTCCGAGGCCTCCAAGCCGTGGGCCTGGCAGTGAACGTGGCCAGCGAAGCGCGCCTGACGGAAATTCGGGCCTGGGGG…
H5409_25470	hypothetical protein CDS	270	forward	5502311	5502580	ATGACTACTCACCTGATCACCCTAGTCATCAAGCAGCCGAACGACGCTCAGGCACGCCAACTCATGTACCAGGGGTTGCTCGACCTGATCTCACGCTACGGCGGTGAGGTGGCGTCCAAGGCCTTAGAGGACGAGTCGACCCTCTGCGAGCTGCTGGAGCAGATGCTGCCTGATCATGAGGTAGAGCTAGCCAGGAAACAGGTGCTCGAACTTCATGCCAAGGGCCGCCGACCGGGCCGCCTGCAGGCGCCGGCAAGCCTGAAGGTATAA
H5409_25475	traD CDS	2232	forward	5502585	5504816	ATGGCTGGCCAGTACCCGCTGGAAGCGCTCTTGCGGCCTGCCGTGGAGCTCTACACCACCACCGTGTGCTTCACCGCAGCCGTGCTCTGCATCGTCGCGCCGTGGACGTTCGCCCTCACTCCGCTGTTCGGCAGCGTGGCCGCGCTATGCTTCGTCTGGCTGGGTATCGTGCGGCTGAAGCAGGCCGGCGTGGTGCTCCGCTACCGGCGGAACATTCGCCGACTGCCGAAGTACACGATGACCAGCGCCGAGATGCCGGTCAGCAATGAACACCTGTTCATCGGTAAAGGATTTCGCTGGACGCAGAAGCATACGCAGCGCCTGGCAGATACCTACCTGCCCCAGTTCGCCTCCTACGTCGAGCCCTCGCCGCTCTACCAGCGCGCGCGCCGGTTGGAG…
H5409_25480	TIGR03747 family integrating conjugative element membrane protein CDS	747	forward	5504816	5505562	ATGGCTGAAGTCACTCAACGAGCAGAGCAGCAACAAGAGAGCCAGAAGACCCTTCTCGGCACCATCGTCAGTACGCCCTTCCAATTTCTCGGCGTGATGTTCGGTTCGCTGATCGGCGCAATCATCGTGGAGTGGGTTTGCCTGTATTTCTTCTGGCCTGACGCGGGCTGGAAGCATGCTCAGGCCATGTTCGAGTACGAACTCAGTTGGCTATCGCAGGGGCTGCTACACAGTGTCGTCGTGCAGGAGCCGGGTCGAACCGCCACCTGGCTGGCCCTGTTGGCCTATGATTGGTTGTTCGTGAAGACCGGGGTGGCCGACTGGATGACCAATATGACCACCATCGCGCAGGCAGGGCCACGCAGCCCGCTGGACGTTAGCTACCTCACCGCCCAGGGC…
H5409_25485	UvrD-helicase domain-containing protein CDS	1482	forward	5505573	5507054	GTGCAGTGGACTCACGAACAGTCACCGATCATCCACTCGAAGGCATCGAAGATCCTGGTGCGAGCCTTCGCCGGCACTGGCAAGACCACCACCCTGGTGGGCTTTGCCAAGGCGAACCCTACCCTGAGAATCCTCTACCTCTGCTACAACAGCTCGGTGGAAAAGGCCGCGAAGGGCAAATTCCCCCGCAACGTAGTATGCAAGACCGCCCACAGCCTGGCTCATGCGGTGTATGGCATCCAGTACGCCCACAAGAAGACGAAGAACCTGCGTCTGACCGATATCGCCCGCGGACTCGATACCCAAGACTGGGAGTTGGTACGTGACGTGCTGGCCACGCTGAACAACTACATGGCTAGCGCCGACGCAGAGCTCGGCCGACCGCACTTCCCGCGCTTC…
H5409_25490	hypothetical protein CDS	1110	forward	5507185	5508294	ATGAAGCTTATCCTTGATTTCGACGGACGCCTTCTAAATCCAAGCAACATGCTAGAGGCCCTATCAAAAGCAGGAAAGAATACAAGCATCAGCATAAGCAACGCGCAAGCATTAAATATAGAAACTCTTCTCAAGGCAACAACCACTGCAGAAAACACAAAAAACCTCTCAACAACTTTCAACGGCGCAGAGCTGACTGCTAACAACCTTCAGCAAGTCATAAATTCAGCAGGATCACTAACCAGAGTATCCACAATAGCCGCACAAGCCATTAATATAAACACACTTCTTTCCGCAATATCTACAGCAGGCAACTCAAAGAATTTTAGCGCAGAATTCAATGGAGCCCAACTCAGCAGCGACAACCTACTTAGAGCAGTAAATGCGGCAGGAACAAAC…
H5409_25495	DUF2845 domain-containing protein CDS	312	reverse	5508338	5508649	ATGCTTAGAAACATCTCTATTGGAGTTTTGCTAGCCATGGCTGCTATGTTGGGCAGTTATGGGGTGGCTGCCGCTACATTACGATGCGGGTCGGCAATTGTTAGTGAGGGCGACTTGATTGATGATGTGCTTAGAAAGTGCGGCAACCCTGATAGCCGTAAAATTGAAGGGCCCGCAGTGGATGGTAGTGGCTATATAGTGCGGGGGGCTGCTACTGTCGAAAACTGGGTATACGGACCAAGGAATGGATGGTACCAGAAGCTTAGGTTTGTCGATGGAAGACTAGTTCAGATAAAAGGCAGTATGGACTAG
H5409_25500	hypothetical protein CDS	300	forward	5508822	5509121	ATGAAGCAGACCTTCGAATACCACATTGAGAATATCGACATCCCCTACAAAACCCTCACCAAGGGCGTCGCGATGTTCAAACACAAAGAAGACACCTTGGAACCCGACGACCACGCCTTGCTCAACCCTCTGCGCTGGGCCGAGGTCGTGCGTCTGGGTCAGGAAGGCTGGGAGCTGGTGAGCGTTCAGCCACTCATGCGGGGCGTAACCGAGATCGGCAATCAAAACGCCCAAGGCTGGGCTTGGGGCGTCGCTCTGCCCGTCAGCTACCTACTGTTTTTCAAGCGCGCAACCTCATAA
H5409_25505	RAQPRD family integrative conjugative element protein CDS	339	forward	5509215	5509553	GTGAACACTCCACATCAATCCCTTCGCCGAAGCTGCCTGGCCGTCTTGGCCTGCAGTGCGCTGGTCGCACAGGGAGCTTTCGCAGCGAGCGCCTCCGAGCAGGCGAACCTGGAGGTGATGATCCGGCAGCTCAACGCCCTCGAGGACACCGCCCGCCGCAGTGCCCAGGGCGCCGATGAGCCCGGACAGCGCTTCTACTTCGACTACTCACGCCTGGCCGCTGACCTGCAGCGCATCCGCCAAGGCCTGCAGGACTACATGACGCCCAGCCGCGCCCAGCCGCGTGACCCTTCCGACTTATCCGGGAATTACACCCTGCGCGGAGGGCCGATGCCGTGA
H5409_25510	TIGR03758 family integrating conjugative element protein CDS	240	forward	5509550	5509789	GTGAGCATGAGCGGAGCTCAGACATCAGCGTTCCAGGCCGCCGCTGGCTTTCCCCCATCGGCCGGCGAGGGGCTGTTCATTGGAGCAGCGATGACCTTCCTTCTGCTGTGGTCCGCCTGGGCGATGTACAGCACCTGGCGCGGCTGGGCCACCAACAACCTCGACAGCGCAACCGCCGGCGCTTCCGCGATCCGGATCTTGGTCCTCCTCGGCATCACCTCTTTCTTCCTCCTCAGCTGA
H5409_25515	TIGR03745 family integrating conjugative element membrane protein CDS	357	forward	5509807	5510163	ATGCTGAAATTCACCATCCAGAAACTGTCCGCCCTCCACCGGAGCCTGGCTGCCATCACTTTGGCGCTCCCCGGTATCGCCTTGGCTGCACTCCCCAAACCCGAGGCACCTACCCGTGGGGAGGGCTCGGGGATCATGCAAACCATCCAGAACTTCGGCTATGACGGAGCGATGTTCCTCGCGGCACTCATCTGCGTGGCTGTCTTTTTGGGGGTCGCTTGGCATACCTACGGCACCTATCACGCTATCCATGACGGGAAGAAGAAGTGGTCGGATCTCGGAGCGGGCGTGGCCGTAGGTGTCGGCCTGCTGATCTTGATCATTTATCTCGTCACCAAAGCCTCCACCATCATGTAA
H5409_25520	TIGR03750 family conjugal transfer protein CDS	387	forward	5510174	5510560	ATGCCCGAAGAACATCTGTTTCAGGATGGAACCCTCAGCTTCCTGCCGACCCGTTTGAACCGGCAACCGGTGGTCATCGGCGGCCTGACCGCAGACGAAATGTGGATCACGGTCTTCACCAGCGGAGCAGCCGGGTTCGTTCTTGGCATCCCGGCTGCCTTGGTCGCAGGTAACGCTGCCTGCATTCCACTGGGCGCGCTGCTGGTCGGCGCCCTCGGCCTGGGTATCGGCAGCCGCGTCCTGCGGCGGATGAAGCGGGGGCGGCCTGACACCTGGTTCTACCGCCAGGTGGAGCTGGCCCTCTCGCTGCGCTTTCCCGTCTTCGGCAATCGTCACCTGGTGACGCGCTCCGGCGCCTGGACCAGTCGACGCACGGAGTCCCCATGA
H5409_25525	TIGR03746 family integrating conjugative element protein CDS	660	forward	5510557	5511216	ATGAGTTTCAGAAAACACACTGCACAACAGCAGGCACACATCAACACCTTCCGGTTCATCACCGGCTTCCTGTGCATGGTCATCGTTGTGCTGGCCTACTGCGTCTGGGAAGCCCGCAAGGACCTCTGGATCCACATTCCGCCCGACTTGCGCTCAGGAAGCACCCGGTTGTGGTGGGACATTCCGCCAGAGAGTGTCTATGCATTCGGTCTCTACATCTTCCAGCAGGTGCAACGTTGGCCCAAGGACGGCGAGGTGGACTACAAGGGAAACCTGTTCCGCTACGCCGCCTACCTCACTCCCTCCTGCAAAGTCTTCCTGGAGAAAGACTTCGAGTTTCGTCGTAACGCCGGCGAGCTCAGGGGACGCGAGCGCACCACCTCGGAAATCCCCGGTCGA…
H5409_25530	TIGR03749 family integrating conjugative element protein CDS	885	forward	5511213	5512097	ATGATCCGGAAGTCGACAGGCTCGCTCTTGCTAATGCTTGCCCTACCCACACTGGCCCACGCGGTGGAGATTCTGCGCTGGGAGCGCATTCCGCTGGCCATTCCGTTGACGGTCGGCCAAGAACGTATTGTCTTTGTCGACAAGAACGTGCGAGTTGGCGTTCCTCGGGACCTGCAGGGCAAGTTGCGCGTCCAGAGTACCGGCGGTGCACTCTACCTGCTTGCCAACGAGCCGATTCCTCCAGCGCGCCTGCGCCTGCAGGACGCGACCAATGGCGAGCAGATGCTCATCGATATCGCCGCCACCGAGGCTGCGGCCGACCAACAGCCGCGCGAGCCGGTCAGGATCGTCGCCGGCGAGCCCGTGGCTCCGCATTATGGCCAGTCCCGGGAAGCCCAG…
H5409_25535	TIGR03752 family integrating conjugative element protein CDS	1506	forward	5512081	5513586	GTGGCGCTGACCGGTAATCCCCTCCTGAAATTGCTGGTCGTCCCCGTCGTGATCGGCGCCATCCTGATCGGCGTGAGCATGATGGGCAAGAAAGAAAGTGCGCAGTCACAAGGCGCCGCAACCCCGACGGTAACGTCGGAAGAAGCGGCAACCCTGGGCATCGACGGCGACACGCCCGCCGACACACTACGCACCATCGTGGCGGAAAGCCGGCAGCTCAAGGACCAGATCAGCAAGGTGATCCAGGAGAATGACTCGCTCAAAGCCGCCAATGAGAACCTGCAGGGCCGCCTGCGCAACATCGATCAGAACATAGAGCAGAAGCTCAACAACACCGCCCAGGAGCTGCAGCAACAGCAGGAAAACCGTAGCCAGACGATCCTAGACCAGGTACAGAAA…
H5409_25540	TIGR03751 family conjugal transfer lipoprotein CDS	444	forward	5513564	5514007	ATGCAACAGCAGACTTGGACTAACCCCCTTCTTCGTCTCTGCGCCGGCCTGGCCTGCGCGCTGACCCTGGCAGCGTGCTCCACCAGCAAGGAGGAGATGCTGCCCCACGGCGAGGCCAACATGCTCGACGTCTGGGAGCGAGGTGCGACCAGCTCGATAGGCAACAGCCGTGGCCAGCTGCTCCTCGATGCCAGGCAAACGCTGCGGCGCCCAATCGATCCGCAGCAGGCTGCCTCCGCGAATGACCAGGCCGACTACACCCGCACGGCCAGCAACGAGATCCACAGCCAGTTCAAACGACTGCCCAATCCCGACCTGGTGATGTATGTGTTCCCGCACCTGGCCGGCAGCGATCCCGCCCCGGTCCCGGGCTACACCACCGTGTTCCCCTTCTACCAG…
H5409_25545	conjugative transfer ATPase CDS	2943	forward	5514007	5516949	ATGGGCCTTTTTCAAACCCTTCTGCGCGGTCGCACACAGCCTCAGTCGGTACCGGCAGACGCTCCCGAAGATTCAGGAGCGCTGGACGTAGCGGCCGCGGAAGAAGCGACTGAGCGATATCTGGCGCGACTGGCCGCCATGGGTATTCCTCTGCCCAACACCGGGAGCAAGAATGGCGCCACGCAGGCTCAAGCGTCACGCCTCTACGATCACGACCCATCGTTCGTCGACCTGCTGCCTTGGGCTGAGTACCTGCCCGACGAGCAGGTGATGCTCCTGGAGGATGGGCGTTCGCGCGCCGCGTTCTTCGAGCTGGTGCCCTTGGGCACCGAGGGCCGCGATCCCAATTGGATGCAGAACGCCCGGGACGCATTGAAAGAAGCCCTGCAGAACTCCTTC…
H5409_25550	hypothetical protein CDS	285	forward	5516946	5517230	ATGAGAGCTCTGAATTCGCTGACCCAGAACCTGATCGACAACCTGACCCAGATCCTGCAGAACCCCGAAGAGGATGCCCTGCAGACGCTCAGGATATGCGCTCCTGTACTGATAGAGGAGCTGCAGCAGATTCAACTGAGGGCAGTCGATCGCCGGGATATCGTCCCGCAGATAAAGCAGCTCCTAGATGAATGGCTGCAACACCATCCACAGCCTGATACGGCCCAACAGGCGCTCATCGAGGCCGTGGACCGCGCGGAAATCCTACAGCGGAGGCAAGCGTGA
H5409_25555	DsbA family protein CDS	660	forward	5517227	5517886	GTGAGGCTGTTGAAGGGCGGCTGGCCAGCGAAACGATTTCAAGGTCCCGCCCTGCCCTGGGCGGGGCTGCTGCTGATCTTGCTGGCTGCATCCGCCGTAGGGGTAGAGCTTCTGGTGAAGGGCCTGCCAGCCAACCACAGCCTCTACGGCGATGCGAAAGCGCGCTGGACGATCAATGAATACGCCGACCTGGAGTGCCCCTTCTGCAAGGTCTACACCCCGCGGCTTAAGCGCTGGGTAGACAGCCATCCGGACGTGAACCTGGTTTGGCGCCATCTTCCCCTGCAGATGCATGGCGAGGCGGCCCGCCACCAGGCTCGTCTGGTAGAGTGCGCGGGGATCCAAAGCGGCGCTAAAGCATTCTGGAGCGCTATCGATGCGATCTTCGCTCAGTCCGCC…
H5409_25560	hypothetical protein CDS	219	reverse	5517883	5518101	ATGGAGCGCTTGCTCGAGAGCATTTACATCAATGCCCGGCCGGCAATGGAGTTGAGGCTTAGCCTCACCAGCTCCGGCCGCAAGAGAATGGTAAAGATTGTGGATGGGGAGGAGGTCGAGGTTCTGCCAGGTGAAGTGCAGTGCATCCTGGAGGCCCAAAAGAGGGATGTTGGAATCCTCGCCGATTTCTTAGCCAAGAGTCTCTTGGCGCGACGCTAG
H5409_25565	recombinase family protein CDS	559	forward	5518501	5519059	TTGCAGGGACACCGTATCGGCTATGTCCGGGTTAGCAGCTTCGACCAGAACCCGGAACGCCAACTGGAACAGACCCAGGTGAGCAAGGTGTTCACCGACAAGGCCTCGGGCAAGGACACCCAGCGTCCCCAACTCGAAGCGCTGCTGAGCTTCGTCCGCGAGGGCGACACCGTGGTGGTGCACAACATGGATCGCCTGGCCCGCAACCTTGATGACTTGCGCCGCCTGGTGCAGAAGCTGACCCAGCGCGGTGTGCGTTCGAGTTCCTGAAAGAGGGCCGGTCTTCACGGGCGAGGACTCGCCCATGGCCAACCTGATGCTTTCGGTGATGGGGGCCTTCGCCGAGTTTGAGCGTGCACTGATCCGCGAGCGGCAGCGCGAGGGCATTACCCTAGCCAA…
H5409_25570	hypothetical protein CDS	675	reverse	5519114	5519788	ATGGCCCTGGCTGCAAAAATTCCAGCAAATGAGTATTCGCTGGGGGATGGAAGAGGCTATATCAACATCTGGCCTGTACGGGATGGCTCTCAGGCATTTCTTATCCATAACGACGGCCCTAATGGGGCTACATGCGGACTCAAAGGGGTACTTAGAGATAATAAGGGAAAAGTTGGGTCGCCGGAAAAATCAAATTTATGCCTACTGCGCATTACCCAGACAGGGCTGTTGTCAGTAAGTGTCAAGCGTGAGGCCAACTCGCCAAGTTGCTCTGGCTGGTGTGGTCCTAGAGTTTGGTTTGAAGGAGCCTACAACGTCCCACCCAAGGGTTGCTACTACATGCAAATAAGGAAAAAGACTAGGCGCGTTTCAGACTTGGTTGAAAAAAAGGAATTTGAT…
H5409_25575	DUF3218 family protein CDS	666	reverse	5519871	5520536	GTGAACGACGTAGTGAACCAAGCGGAACAGATCAATCTTTACCAGAATCCGGGGCAGTCTATTTCTGGTCTCTACAAGGGGTTGGCTAACCAGTGCTCTCCCGGCCAGCCATTTCCAGAGGCAGAGCTTGTGGAGGCTTGGGATATCCCTCTCGTGCTCCATCCGGAGTTTGTTCCTAATGGAGACGCCTCTCAACTCGATAAGGAATACGGAACGATCCTTGCTGCCGAGTCTGCTCAGATTATTCTGCTTCAACTCCAAATGGCTCAAGACAGGGCTAAGGCGTGCGGAGAAATTACAGCCTTGATCAGTTCTATCTCCTCCAACCTCAATACCGTCAAGAGTCGTCATGGTGCTAGCTATCTGAACTTGCTGAAACAATCACCGAACCGATACCCG…
H5409_25580	hypothetical protein CDS	1029	reverse	5520550	5521578	ATGGTCGAACCTATCAGAACGGATACAATGATGACTAAACTCTACTTTGATCTACTGAGCTCACCTGCTGAGGCTCATTCGTCGATACAGAAGTCTCTATCTGCGCAGGCACTCTCCACAACTGTTCCAATATTAGAGTTTCCTTCGGAAACCGTATACGCCTATGCCTCGTACATAAGTGCATTAAGTATCGGTCAACGTATCGATCCCGCATTCACCCAGAGCTTAACGAGTGCCATATCCAACCTGGCAGGTCGCCCGGTTGCAGTAAGCGATATTTACCAAAAAATTCATGAAACCACACTGAGAACACCTGTCGAGATGGGTGTTCGCCCTAATAGCATCACCTTCGAAGAGTATCAGACCGCCATAAATCAGCAAGCCATCAGCATGGCTCAA…
H5409_25585	Tn3 family transposase CDS	2967	forward	5521812	5524778	ATGCCGCGTCGCTTGATCCTCTCGGCCATGGAGCGGGACACCCTGCTTGCGCTGCCGGAAAACCAGGATGATCTGATCCGCTACTACACCTTCAACGACTCCGACCTGTCGCTGATCCGCCAGCGGCGCGGCGACGCCAACCGTCTGGGTTTCGCGGTGCAGCTCTGCCTGCTGCGCTACCCCGGCTATGCGCTGGGCACCGACAGCGAGCTGCCCGAGCCGGTCATCGTGTGGGTGGCCAAGCAAGTCCAGGCCGACCCGGTGAGTTGGGCAAAGTACGGCGAGCGCGACGTGACCCGCCGCGAGCATGCCCAGGAACTGCGCTCCTACCTGCAACTGGTGCCGTTCGGCTTGTCCGACTTCCGCATCCTGGTGCGCGAGTTGACCGAGCTGGCCCAG…
H5409_25590	TIGR03757 family integrating conjugative element protein CDS	432	forward	5526687	5527118	ATGCCTCTTCATTACTCTTCCCCTGGCTGGCGGCCACAAACGCTGGCCGTTGGCTTACTACTGGTACTGCTGAGCGGCGCGAGCCAGGCCGAAACCTGGGTCATCACCGACAAGGCTCATCCGGTCTCTGCCACCGGATCGTCGCGCGTTCTGTTTCTGGACGCCCAGGAACACCTCGAGGAGCAACTGACTGCGGCCTTGCCCCAGGATCCACAGCATGCTCAAGCGGCGTTTAAGCGATTGCTACAAAGCCCCGATGGGCGCCGCCTGCAGGCAGAGCTGGTCAAGGCACAACAAGACGTCGCCGATGCGTGGAGTCTCGGTGTCGAGAAGATCCCTGCCGTAGTAGTCGATAGGCAGTACGTGGTCTACGGCGAACCGGATGTTTCGCGCGCTCTT…
H5409_25595	TIGR03756 family integrating conjugative element protein CDS	939	forward	5527118	5528056	ATGACCAGCCTCAACCTCCGCCGCCTGGCAGCGGCGGTCGCCACCTTCAGCCTCTCGTTCACGGCCTCGGCCGCGATCAACAGCGCTGCCATCGTCTCCTCCACCCTTTCCCCTCAGTGCCTCGAATACAAGGTTGTCGGGATCTGCTACTGGCTGCTCTGCGGACCGCATGGCTGCAAAGTGAAGACGTCGGTCAAGGTCCGCCACTACGTGCCTGACGCAGTCGTCTCCAGCTACGCGAATACCGGGAGCAACCCCTGGACCGAGGTGTCGGCGCTGGGTACACCGAATCCACTCGCCCAGGCCGGCAATGACGCAACCACCAACTACAAGGCCGAGAACAGCATCGGCCGCTTCAAGGAAGCGGATGTGATCGGCCATCCTGGCGGGGCCACGTTC…
H5409_25600	integrating conjugative element protein CDS	1383	forward	5528074	5529456	ATGCGAATGAACATCACCTCGGTCGCACTGACGTGGCTGCTCGCAGCGCAACTTGCCCAGGCCGACGACCCGATCAACGTGTCCAAGACCGGCACGGTGCTCAGCGACGAGGTCCTCTACAGCATTGGCGGCGGCAGTGCGGTGAGCATGGGCAGCGCCGGCCAGATGGACTCGATCGGCGTCGGCTTCGGCTGGAACAACGACATGATGTGCGGAAACATGAACCTGAGCACCACCCTGGAGAACCAGCTCAACGGTGCCACACAGGGTTTCCAGAACATCATGGGCTCAGTCATCCAGAACGCGACCGGCGCGGTCATGTCGCTGCCGGCGTTGATCATCCAGCGCGCGAACCCTCAACTCTACAACCTGATCACCAATGGCATCCTGCAGGCGCGG…
H5409_25605	hypothetical protein CDS	348	forward	5529456	5529803	ATGGCAGATACGCTCACCACCCGAAAGCTTCTCGGTCAGCTACTGGTCGGAGTGCTGATCGTCATCGGACTGGCAGTGGTCGGTACGCTGCTCAGCCTCTTCGCCCTGAACCACTTCGGTGGCATCCAGGGCCTGGAGGCCTGGCGGCAAAGCAACTACTGGAGCTTGTTCGCCTGGCGGGCGCTGCTGTACTGCGCCCTGGCCATCGCCTGGTTCCGGCTCAAGCAGCGCAAGGAACTGAGCGCGCATGAGCGGCAGCGCATTCGGCGGATCGAGATCCTGGTGCTGTTGCTGGTCCTGCTCATCGAATTCAGCAAAGCCCACTTCCGCACGGGAGGCGCAGCATGA
H5409_25610	conjugal transfer protein TraG N-terminal domain-containing protein CDS	1545	forward	5529800	5531344	ATGACCTTCATGACCAATGACTACCTGGAGTATTACCTCACCCTCCTCGGCTGGATCATCAACAACGGGATCTGGAACATGATCTCGGACACGGGCCTGTTTGCGGTGCCGTTCGCGGCCATCGTAATGCGCGAATGGCTGAAAGTTCGCGGGGAAGGCGCCGACGAGGGCAACAAGGGCGTGCTGTCTCTGGCCCGCATCGAGACGCACATCTACGTCGGCTACATCGTGGTCGCCCTGGCGGGGATCCCGGTCGTCAACGTGAGCTTCGACACCATCGAGTTCGACCAGACTCGCGCCCAGCAGTGCCAATACAATCTGCCGGCACCGGCGGACACCGGCTGGTCGAGCTCCTTCAGCAGCCTGGCCGGCAAGAGTGCGCAGATGCCGCTCTGGTGG…
H5409_25615	DUF3742 family protein CDS	351	reverse	5531379	5531729	ATGAACACGCACACCAACAAAGGTTTCGCCTCCCGGATCGGTTTTGGTCTGGGTACGCTTGTGCGTTTCTGCCTGCATGATCGTCGGCCTGCAGTGCGCTGGGTCAAGCGAACCTGCCTGGTCGTGGTGCTGTTCGTTATCTTTGCTCAGAACTTTACCTGGCTGGCCAGCGCTTTCATGACTTTGATGTCGTTTGGACTGATCGGATTTGCTTTAGTAAAAGGGGATGTGAAGTTAATGTCAGCTAATCGTGATGAAGATAAGGCAAGCTTATTTGATCACGATAATGGCTACCGTGATGGTCTATCTGGCTATGGTCATTATATTAATGGTATGCGTGTCGATGAGTGA
H5409_25620	type II toxin-antitoxin system ParD family antitoxin CDS	273	forward	5531848	5532120	ATGGCAACGCGAAACGTCGTCCTTCCCGATCCGCTGGAGCAGGATATCAACGAGCTGGTGGAGACCGGCCGCTATCAGAATCGCAGCGAAGTCATCCGGGCAGGCTTGCGCCTGCTGCTGCAACAGGAAGCCCAGAATGGCGCCAAGCTCGAAGCCCTCCGCAACGCAACATCCAGTGGGCTGATGCAACTGGAGCGCGGCGAGTACGACGAGATCACCAGCGACGACCTGGCCCAATACCTCGACGAGCTCGGTAACCAGGCGAGCCACTGA
H5409_25625	type II toxin-antitoxin system RelE/ParE family toxin CDS	351	forward	5532124	5532474	ATGGCCAAGTACCGCATCTCCCATGATGTCCAAGCGGACATCATCGATATCCTGCGCTTCACCCACAACCGCTTCGGCGATGCCGCGCGCCGACGTTACCAGGCACTCATTGGCGCAGCGCTGGAAGCAGTTGCGACAGACCCACTGCGGCTCGGCAGCCTCAGCCGCGAAGAAGAGGGGCCAGGCCTGCGCAGCATCCATCTCGTCTATTGCTGCTCGATGCCCAAGGTCGGCAAGGTCATCCGCCCCAGGCACTTCGTCTTCTACCGGGTTGCGGCAGACCAGGTGCTCGAGGTGGTTCGCGTGCTTCACGACTCCATGGATCTGGATCAACACCTGCCCCAACGATGA
H5409_25630	ATP-binding protein CDS	5076	forward	5532926	5538001	ATGAGCAAAGAAAAAAAACCGAGGCGTGCGCCCCTTCAGGGCACCCAGCTCATTAGCACCATTGCTACTGGCGGCGGCGGTGGGGTATTCCAAGCGCGAGTTGGCGCCCTGTATCTCGCAAACATGCTAACAGGGGTGCCGAGTGCCTTTGGTCTGCACGGCGCTCGGGTAGAGACCCTTCGCTTTGAGGCACGCTACACAGGCGCTCACACCGACGATATCTATTGCCAGGTTAGTGACAGTGGGCAGTCCCGACTTCAGCTCATCCAGTGCAAGCGCGGCCTTAATGCTACAGCTAGCGACGAAGACTTCATTGATGGGTTGCAGGGGGCTTGGCGCGACTATCTAGGAATAGAGGGCAGCCCTTTTGATCGGGCATGTGATGTTCTGATCCTTGCT…
H5409_25635	TraI domain-containing protein CDS	1920	forward	5538390	5540309	ATGTTTCAACTCCTTTCCTGGATATCCAGGAAGCCGTCCCCCACCCCACCAACCAAAGCTGCCCTAGGGGGATTCATCCCTCCTCTGAGCAGCATGGAACTGCTCGGCACGCCTCGGCGCCGGCAGCTACTGGAGAACATCTGGCAACGTGCCTCGCTATCCAAGCAGCAATTCGAGGAGATCTACCGGCGGCCACTGGCCAACTATGCAGAGCTGGTCCAGCAGCTCCCTGCTTCGGAAAACCATCACCATGCCCATCCAGGCGGGATGATCGATCACGGCCTGGAGATCGTGGCCTACGCACTCAAGGTACGGCAGACCTACCTGCTCCCGATCGGCGCAGCGCCGGAGTCACAGTCAGCCCAGGCTGAAGCCTGGTCAGCCGCCGCGGCTTATGGT…
H5409_25640	site-specific integrase CDS	1284	forward	5540306	5541589	ATGACGCCGCAGCAGCTCACCGAGGAGTACATCTTCGCGCACGATCTCCGGGAAGCCAGCGCGAAGATCTACCGCGCCGCGACCAAGGCGCTGCTCAAGCACTTTGGTCCTACGGCAACCGTACAGGACGTGGACCACCGGGCAGTCCTGGGATGGCGGCGCAAGGTACTGGAACAAGGCCTGTCGAAGCGGAGCTGGAACACGTACTCGAATCATCTGCGGACGATCTGGGGCTATGCCATCGAGCACGAGTTGGTGACGCACTCCCAAGTCAACCCGTTCAGAAAGACCACCGTCATCCCCCCCAGGCGAGCAAGCAAAACCGTCGCCGCCGAAGCCATCCTGCGCGCCCGCCATTGGCTCAACATGCAGGTCGGCGCCGAGCGCGGCACCGGCGAA…
	attR	46	forward	5541958	5542003	ATGGTGGGTCGTGTAGGATTCGAACCTACGACCAATTGGTTAAAAG
H5409_25645	tRNA-Lys	>45	reverse	5541959	5542003	...CTTTTAACCAATTGGTCGTAGGTTCGAATCCTACACGACCCACCA
